# Supplementary material for: Benzyl 3-[(E,E)-3-phenyl­prop-2-enyl­idene]dithio­carbazate
Source: Acta Crystallogr Sect E Struct Rep Online. 2008 May 10;64(Pt 6):o1042–3. doi: 10.1107/S1600536808013354 (PMC2961473; doi:10.1107/S1600536808013354)
Supplement: Supplementary file 2 [file e-64-o1042-Isup2.hkl]

# 
# h,k,l, Fc-squared, Fo-squared, sigma(Fo-squared) and status flag 
# 
data_I
_shelx_title ' taraf6_0m in P-1 (100K) (100K)' 
_shelx_refln_list_code          4 
_shelx_F_calc_maximum      121.20 
_exptl_crystal_F_000       328.00 
_reflns_d_resolution_high  0.7697 
 
loop_ 
 _symmetry_equiv_pos_as_xyz 
 'x, y, z' 
 '-x, -y, -z' 
 
_cell_length_a     5.4350 
_cell_length_b    11.6333 
_cell_length_c    13.6289 
_cell_angle_alpha  66.869 
_cell_angle_beta   82.723 
_cell_angle_gamma  87.520 
 
_shelx_F_squared_multiplier     1.000 
 
loop_ 
 _refln_index_h 
 _refln_index_k 
 _refln_index_l 
 _refln_F_squared_calc 
 _refln_F_squared_meas 
 _refln_F_squared_sigma 
 _refln_observed_status 
   1   0   0      491.84      505.26     10.53 o 
   2   0   0      824.98      804.27     13.07 o 
   3   0   0      592.36      622.46     11.81 o 
   4   0   0       15.60       12.03      4.01 o 
   5   0   0        5.71        2.02      2.55 o 
   6   0   0        3.94        2.74      3.57 o 
  -6   1   0      113.57      121.66     11.30 o 
  -5   1   0        0.32        1.16      2.31 o 
  -4   1   0      181.57      172.49      6.18 o 
  -3   1   0      456.43      521.45      9.61 o 
  -2   1   0      619.77      605.31      9.64 o 
  -1   1   0       18.65       19.08      0.94 o 
   0   1   0      216.54       -0.15      0.80 o 
   1   1   0     5301.58     5339.79     65.25 o 
   2   1   0      655.56      656.70     11.09 o 
   3   1   0      115.92      124.27      4.57 o 
   4   1   0       30.29       30.91      4.23 o 
   5   1   0        3.77        3.83      2.62 o 
   6   1   0        0.02        4.21      3.52 o 
  -6   2   0      132.47      147.07      8.70 o 
  -5   2   0      117.62      110.80      6.11 o 
  -4   2   0        5.37        4.34      1.95 o 
  -3   2   0     1017.91     1023.14     14.45 o 
  -2   2   0      287.39      289.38      4.31 o 
  -1   2   0     3669.23     3566.01     40.20 o 
   0   2   0      195.93      201.13      5.13 o 
   1   2   0     5515.72     5625.90     75.67 o 
   2   2   0       16.46       18.53      1.12 o 
   3   2   0        0.85        1.09      1.14 o 
   4   2   0      115.51      119.84      6.16 o 
   5   2   0       97.40       93.00      5.42 o 
  -6   3   0        3.81        0.23      2.59 o 
  -5   3   0        4.61        4.98      2.03 o 
  -4   3   0      130.18      117.69      4.10 o 
  -3   3   0        0.81        0.22      0.94 o 
  -2   3   0     3194.64     3170.34     34.52 o 
  -1   3   0      919.44      858.90     10.96 o 
   0   3   0      965.17      980.93     12.27 o 
   1   3   0     6895.61     6763.87    118.03 o 
   2   3   0      111.52      109.65      2.68 o 
   3   3   0        5.24        5.03      1.09 o 
   4   3   0       61.64       67.54      3.58 o 
   5   3   0      100.93       86.98      5.90 o 
  -6   4   0       31.00       28.86      4.15 o 
  -5   4   0      184.72      169.50      6.93 o 
  -4   4   0      386.79      397.09      9.64 o 
  -3   4   0      270.48      246.67      5.25 o 
  -2   4   0      345.12      332.17      5.43 o 
  -1   4   0      283.55      247.30      5.24 o 
   0   4   0       16.17       17.67      1.43 o 
   1   4   0       44.96       51.34      2.09 o 
   2   4   0       25.01       30.19      2.04 o 
   3   4   0        6.79        5.31      1.23 o 
   4   4   0       85.96       69.82     12.43 o 
   5   4   0      146.90      144.34     14.86 o 
  -6   5   0       80.31       66.27      5.60 o 
  -5   5   0      333.74      318.39      9.58 o 
  -4   5   0        9.35        7.03      1.67 o 
  -3   5   0      362.17      345.99      7.31 o 
  -2   5   0       75.96       79.38      3.57 o 
  -1   5   0        4.43        7.87      1.27 o 
   0   5   0      195.80      187.30      4.15 o 
   1   5   0      431.30      439.46     10.56 o 
   2   5   0      101.74      111.65      3.63 o 
   3   5   0      184.30      178.39      4.23 o 
   4   5   0        0.36        0.20      2.28 o 
   5   5   0      232.98      248.61     18.91 o 
  -6   6   0       19.23       22.53      4.50 o 
  -5   6   0      251.72      246.86     12.65 o 
  -4   6   0      179.15      176.95      5.65 o 
  -3   6   0      218.40      211.82      6.40 o 
  -2   6   0      112.12      108.74      3.96 o 
  -1   6   0        2.35        5.68      1.35 o 
   0   6   0       30.73       31.92      3.07 o 
   1   6   0       22.33       30.60      1.95 o 
   2   6   0      561.09      596.23      9.60 o 
   3   6   0       85.81       85.42      4.50 o 
   4   6   0      186.70      192.60      9.58 o 
   5   6   0        8.59       11.93      7.88 o 
  -6   7   0      164.30      175.85      8.91 o 
  -5   7   0       42.42       49.84      5.15 o 
  -4   7   0       61.71       65.80      4.58 o 
  -3   7   0      183.18      174.34      5.59 o 
  -2   7   0      377.06      380.88      7.89 o 
  -1   7   0       12.11        8.86      1.67 o 
   0   7   0       85.07       95.66      3.47 o 
   1   7   0        0.65        1.04      1.12 o 
   2   7   0      255.04      247.36      6.25 o 
   3   7   0       30.40       25.16      3.93 o 
   4   7   0       53.57       59.68      5.44 o 
   5   7   0      169.37      202.21     20.86 o 
  -5   8   0      344.98      378.91     11.39 o 
  -4   8   0      205.41      199.55      8.05 o 
  -3   8   0       61.78       60.52      3.91 o 
  -2   8   0       54.79       49.33      3.35 o 
  -1   8   0        0.35        1.74      1.39 o 
   0   8   0       46.60       49.08      2.93 o 
   1   8   0       64.93       59.22      3.57 o 
   2   8   0        0.46        1.45      2.05 o 
   3   8   0        6.85       10.39      3.51 o 
   4   8   0      108.46      112.39     13.56 o 
   5   8   0        5.27        5.91      9.23 o 
  -5   9   0       82.05       84.46      7.59 o 
  -4   9   0      210.72      216.52      7.93 o 
  -3   9   0      305.04      291.01      9.10 o 
  -2   9   0        0.02       -1.38      1.74 o 
  -1   9   0      133.74      133.40      5.24 o 
   0   9   0      435.69      455.44      8.97 o 
   1   9   0        1.47        1.36      1.71 o 
   2   9   0      175.99      179.58      8.45 o 
   3   9   0      175.78      174.01     11.34 o 
   4   9   0      213.66      220.47     22.94 o 
   5   9   0       41.44       34.49     12.67 o 
  -4  10   0       38.78       32.08      4.33 o 
  -3  10   0        0.00        1.87      2.44 o 
  -2  10   0        3.60        5.55      2.44 o 
  -1  10   0       51.95       57.83      4.11 o 
   0  10   0      317.90      341.26      8.61 o 
   1  10   0       26.05       28.77      3.78 o 
   2  10   0       36.61       36.27      6.25 o 
   3  10   0      355.22      355.66     16.58 o 
   4  10   0        1.12        1.07      4.75 o 
  -4  11   0        5.56        7.96      3.78 o 
  -3  11   0        3.20        0.88      2.93 o 
  -2  11   0       52.83       48.85      4.48 o 
  -1  11   0      333.01      350.06     12.34 o 
   0  11   0       57.94       65.57      8.86 o 
   1  11   0       54.77       55.33      7.57 o 
   2  11   0       25.32       32.20     10.53 o 
   3  11   0       40.24       50.92     10.62 o 
   4  11   0       26.79       38.39      7.98 o 
  -3  12   0        6.43        5.03      3.80 o 
  -2  12   0       37.39       29.07      4.44 o 
  -1  12   0       17.02       16.13      4.27 o 
   0  12   0      238.02      299.39     15.08 o 
   1  12   0       89.23       91.11      9.76 o 
   2  12   0      151.06      166.97     12.99 o 
   3  12   0       28.19       33.30      7.77 o 
  -2  13   0      156.07      148.03      9.28 o 
  -1  13   0        5.43        4.13      3.93 o 
   0  13   0        0.87        5.22      7.08 o 
   1  13   0      271.46      317.37     17.32 o 
   2  13   0        2.41        0.22      5.44 o 
  -1 -13   1       76.87       94.26     14.89 o 
   0 -13   1       67.17       71.96     12.98 o 
   1 -13   1       96.82       69.24      9.80 o 
   2 -13   1        6.52        6.37      4.63 o 
  -3 -12   1       14.25       22.41      7.30 o 
  -2 -12   1      188.97      207.27     14.10 o 
  -1 -12   1        8.59        6.96      7.87 o 
   0 -12   1       84.90       93.59     26.17 o 
   1 -12   1       18.20        7.61      3.88 o 
   2 -12   1       32.48       24.75      5.17 o 
   3 -12   1       21.56       16.86      4.37 o 
  -3 -11   1        0.91        6.59      5.28 o 
  -2 -11   1        5.65        2.67      5.99 o 
  -1 -11   1      308.17      373.31     16.91 o 
   0 -11   1      178.37      180.38     12.70 o 
   1 -11   1        0.50        3.67      3.86 o 
   2 -11   1       62.66       56.56      5.64 o 
   3 -11   1        3.97        5.58      3.55 o 
   4 -11   1       75.89       71.27      7.58 o 
  -4 -10   1        7.95       12.67      8.83 o 
  -3 -10   1      230.12      234.19     13.38 o 
  -2 -10   1        0.82        2.69      3.99 o 
  -1 -10   1        0.14        2.74      2.87 o 
   0 -10   1       82.18       86.83      4.80 o 
   1 -10   1       59.30       54.24      4.16 o 
   2 -10   1        8.46       10.33      2.93 o 
   3 -10   1      285.38      273.18      9.53 o 
   4 -10   1        1.34        0.07      3.29 o 
  -5  -9   1       29.24       36.57      8.57 o 
  -4  -9   1       42.73       47.27     10.17 o 
  -3  -9   1        1.62        0.87      3.92 o 
  -2  -9   1      264.54      256.44     10.38 o 
  -1  -9   1       46.58       44.64      7.03 o 
   0  -9   1        0.00       -0.49      1.57 o 
   1  -9   1       42.85       40.61      3.45 o 
   2  -9   1      131.86      138.03      6.00 o 
   3  -9   1      109.72      102.78      6.78 o 
   4  -9   1      196.54      177.61      7.55 o 
   5  -9   1        4.91        6.13      3.42 o 
  -5  -8   1      115.80      126.12     27.77 o 
  -4  -8   1       44.87       32.69      9.09 o 
  -3  -8   1       13.50       12.91      4.26 o 
  -2  -8   1        7.50        6.89      2.41 o 
  -1  -8   1       43.16       47.74      3.43 o 
   0  -8   1      173.61      167.39      4.92 o 
   1  -8   1      116.44      118.85      4.96 o 
   2  -8   1      219.55      211.36      6.57 o 
   3  -8   1       38.27       46.04      3.76 o 
   4  -8   1        3.15        1.90      2.53 o 
   5  -8   1       99.73      106.85      6.39 o 
  -5  -7   1       13.76       -0.12      7.68 o 
  -4  -7   1      142.78      125.97      8.92 o 
  -3  -7   1      107.99      107.53      8.00 o 
  -2  -7   1       41.07       39.84      3.49 o 
  -1  -7   1      122.10      110.56      5.82 o 
   0  -7   1      309.84      316.45      6.58 o 
   1  -7   1      196.17      187.91      5.12 o 
   2  -7   1       45.14       42.93      3.91 o 
   3  -7   1      183.89      181.29      5.84 o 
   4  -7   1      335.51      335.27      8.35 o 
   5  -7   1       13.94       19.84      3.24 o 
   6  -7   1      127.08      127.08     10.74 o 
  -5  -6   1        0.02        1.53      7.60 o 
  -4  -6   1       59.40       50.92      6.98 o 
  -3  -6   1       69.38       62.79      4.11 o 
  -2  -6   1      223.88      249.69      7.15 o 
  -1  -6   1      210.67      222.57      5.06 o 
   0  -6   1        0.11        1.42      1.14 o 
   1  -6   1       38.24       36.10      2.58 o 
   2  -6   1      541.16      511.54      9.28 o 
   3  -6   1        0.82        0.10      1.52 o 
   4  -6   1      635.09      598.15     11.27 o 
   5  -6   1       94.40       93.08      7.62 o 
   6  -6   1       11.75       12.60      4.31 o 
  -5  -5   1       13.97        8.55      5.46 o 
  -4  -5   1      187.49      182.75      7.80 o 
  -3  -5   1       52.02       60.81      3.79 o 
  -2  -5   1     1791.64     1773.71     23.55 o 
  -1  -5   1      148.90      168.60      6.33 o 
   0  -5   1     1521.92     1493.06     19.15 o 
   1  -5   1     1947.59     2013.69     25.30 o 
   2  -5   1      282.92      241.81      5.56 o 
   3  -5   1      435.55      416.36      8.75 o 
   4  -5   1        2.69        5.13      1.74 o 
   5  -5   1      107.26       99.63      6.05 o 
   6  -5   1        4.55        4.23      3.46 o 
  -5  -4   1       33.23       24.27      6.08 o 
  -4  -4   1      199.39      207.93      7.28 o 
  -3  -4   1      279.58      289.48      6.56 o 
  -2  -4   1     4684.93     4869.22     55.37 o 
  -1  -4   1      281.45      269.13      5.27 o 
   0  -4   1        4.37        5.10      1.05 o 
   1  -4   1     2300.85     2289.86     24.43 o 
   2  -4   1      812.18      808.42     10.95 o 
   3  -4   1      281.60      259.50      5.59 o 
   4  -4   1      209.30      191.75      6.57 o 
   5  -4   1      119.70      123.31      5.55 o 
   6  -4   1        0.02        2.64      3.16 o 
  -5  -3   1      194.56      218.63      8.36 o 
  -4  -3   1      358.21      382.19     12.15 o 
  -3  -3   1      831.82      829.57     11.43 o 
  -2  -3   1      257.58      258.97      4.66 o 
  -1  -3   1       35.78       44.30      1.94 o 
   0  -3   1     1322.86     1290.22     14.95 o 
   1  -3   1       43.55       47.52      2.12 o 
   2  -3   1      481.04      417.55      6.45 o 
   3  -3   1      511.03      491.11      7.44 o 
   4  -3   1      161.80      160.59      5.28 o 
   5  -3   1        0.81        1.77      1.96 o 
   6  -3   1        1.49        3.99      2.95 o 
  -6  -2   1        3.52       -0.27      8.70 o 
  -5  -2   1      166.11      162.42      6.77 o 
  -4  -2   1        4.30        4.08      1.78 o 
  -3  -2   1        7.48        4.61      1.43 o 
  -2  -2   1     2472.11     2552.69     29.77 o 
  -1  -2   1    14689.46    14776.82    215.76 o 
   0  -2   1      214.26      207.12      3.87 o 
   1  -2   1     1557.20     1494.62     17.96 o 
   2  -2   1      669.23      720.21      8.80 o 
   3  -2   1        8.38        3.17      1.29 o 
   4  -2   1      218.57      213.56      5.26 o 
   5  -2   1      116.42      122.75      4.56 o 
   6  -2   1       25.19       23.42      3.18 o 
  -6  -1   1        9.26        6.94      4.87 o 
  -5  -1   1      119.93      127.04      6.22 o 
  -4  -1   1      760.97      787.77     14.68 o 
  -3  -1   1      332.08      344.13      7.94 o 
  -2  -1   1       29.40       31.87      1.63 o 
  -1  -1   1     7151.83     7154.56    106.19 o 
   0  -1   1      349.67      351.68      7.22 o 
   1  -1   1      145.20      157.06      3.00 o 
   2  -1   1      277.62      269.23      5.67 o 
   3  -1   1      110.85      120.20      3.95 o 
   4  -1   1       37.97       39.19      3.69 o 
   5  -1   1       32.82       31.52      3.61 o 
   6  -1   1        0.01        3.55      3.78 o 
   7  -1   1       98.00       96.86     12.04 o 
  -6   0   1        0.15        2.02      4.85 o 
  -5   0   1        0.05        0.67      2.38 o 
  -4   0   1       13.88       11.89      2.98 o 
  -3   0   1       37.53       34.23      2.79 o 
  -2   0   1     1833.33     1838.89     24.02 o 
  -1   0   1     1522.61     1527.27     21.15 o 
   1   0   1       15.42       18.63      1.22 o 
   2   0   1       14.73       21.12      1.92 o 
   3   0   1        0.13        1.37      1.56 o 
   4   0   1       19.89       20.34      2.88 o 
   5   0   1       13.19       20.17      3.36 o 
   6   0   1     1398.66     1466.21     26.71 o 
  -6   1   1        0.01        1.31      4.09 o 
  -5   1   1       25.44       26.63      3.64 o 
  -4   1   1      324.43      322.32      7.62 o 
  -3   1   1        0.03        1.85      1.41 o 
  -2   1   1      135.88      132.43      3.33 o 
  -1   1   1      389.24      385.72      4.83 o 
   0   1   1      188.36      191.74     10.32 o 
   1   1   1      204.88      218.82      3.69 o 
   2   1   1       44.31       40.80      1.94 o 
   3   1   1       25.55       21.39      2.42 o 
   4   1   1      647.57      666.01     13.37 o 
   5   1   1       76.76       84.96      6.25 o 
   6   1   1      100.09       92.68      5.77 o 
  -6   2   1        0.27        1.87      5.02 o 
  -5   2   1      166.05      159.80      5.33 o 
  -4   2   1       16.63       22.20      2.62 o 
  -3   2   1     1471.95     1425.43     17.32 o 
  -2   2   1       30.40       40.59      1.53 o 
  -1   2   1      365.55      350.48      5.72 o 
   0   2   1      604.17      562.35      7.76 o 
   1   2   1        6.50        1.76      1.04 o 
   2   2   1      126.21      143.34      2.90 o 
   3   2   1      297.39      301.06      6.87 o 
   4   2   1       90.37       85.34      5.05 o 
   5   2   1     1121.98     1204.75     21.31 o 
   6   2   1        6.01        6.52      7.23 o 
  -6   3   1       49.42       44.78      4.70 o 
  -5   3   1      251.27      262.38      7.06 o 
  -4   3   1      160.21      141.86      4.45 o 
  -3   3   1       13.27        9.79      1.99 o 
  -2   3   1     1963.84     1909.26     20.47 o 
  -1   3   1       48.82       51.26      2.25 o 
   0   3   1       28.59       22.29      1.26 o 
   1   3   1      996.47      973.38     14.77 o 
   2   3   1       36.61       41.41      1.85 o 
   3   3   1       64.01       59.15      2.49 o 
   4   3   1      241.72      231.38      5.61 o 
   5   3   1      186.34      195.57      9.47 o 
   6   3   1      443.15      469.65     29.94 o 
  -6   4   1      144.54      155.82      7.92 o 
  -5   4   1      119.58      118.68      7.57 o 
  -4   4   1      217.62      222.27      6.91 o 
  -3   4   1       74.95       60.86      3.09 o 
  -2   4   1      610.06      664.38      8.66 o 
  -1   4   1     1414.26     1377.34     21.29 o 
   0   4   1       34.72       38.42      2.17 o 
   1   4   1     2051.27     2163.51     30.89 o 
   2   4   1      389.46      402.55      7.86 o 
   3   4   1       15.41       12.57      1.38 o 
   4   4   1      328.52      314.95     10.65 o 
   5   4   1       71.19       83.93     10.96 o 
   6   4   1        0.52       -6.31      8.46 o 
  -6   5   1      111.98      125.86      8.47 o 
  -5   5   1      309.51      310.20      9.38 o 
  -4   5   1      177.02      163.41      4.81 o 
  -3   5   1       31.19       30.00      2.10 o 
  -2   5   1       27.61       36.02      2.61 o 
  -1   5   1       15.29       14.36      1.38 o 
   0   5   1        2.33        4.21      0.98 o 
   1   5   1     1253.94     1204.26     18.22 o 
   2   5   1       39.00       34.48      2.43 o 
   3   5   1      380.40      385.38      7.33 o 
   4   5   1      168.31      166.85      7.45 o 
   5   5   1       14.29       18.06      6.04 o 
   6   5   1      156.37      155.85     19.99 o 
  -6   6   1      273.39      280.11     32.18 o 
  -5   6   1        6.04        4.96      2.82 o 
  -4   6   1      100.20      107.60      4.42 o 
  -3   6   1       64.71       65.56      3.41 o 
  -2   6   1        0.39        0.98      1.18 o 
  -1   6   1      471.45      501.12      8.95 o 
   0   6   1       25.47       32.81      2.02 o 
   1   6   1      940.12      931.50     13.90 o 
   2   6   1        6.01        1.65      1.29 o 
   3   6   1        0.99        1.39      1.71 o 
   4   6   1      203.82      216.41     15.25 o 
   5   6   1       41.43       41.46     11.09 o 
   6   6   1        0.01        4.72     10.23 o 
  -6   7   1       53.76       47.71      6.37 o 
  -5   7   1      108.30      100.59      7.00 o 
  -4   7   1       62.04       54.98      5.15 o 
  -3   7   1        4.17        2.91      1.78 o 
  -2   7   1       10.53        9.65      1.87 o 
  -1   7   1      212.11      213.91      4.87 o 
   0   7   1       22.81       17.41      1.82 o 
   1   7   1       46.62       46.82      2.50 o 
   2   7   1       77.98       68.32      4.79 o 
   3   7   1      372.49      359.09     12.18 o 
   4   7   1        2.50        3.11      2.97 o 
   5   7   1      128.39      129.68     17.36 o 
   6   7   1       11.59       12.29     11.95 o 
  -5   8   1       95.42       99.38      5.47 o 
  -4   8   1       32.50       34.87      3.72 o 
  -3   8   1       62.96       60.11      3.83 o 
  -2   8   1       97.19       99.35      4.31 o 
  -1   8   1      411.69      399.12      7.44 o 
   0   8   1      138.30      130.11      4.56 o 
   1   8   1      526.31      503.97     12.11 o 
   2   8   1      628.35      647.72     22.31 o 
   3   8   1      183.12      169.83     14.92 o 
   4   8   1       23.81       33.95     10.23 o 
   5   8   1        0.63       -0.95      8.52 o 
  -5   9   1      148.82      145.55      6.93 o 
  -4   9   1       16.71       12.38      3.12 o 
  -3   9   1       30.08       22.45      3.82 o 
  -2   9   1        7.89        3.22      1.99 o 
  -1   9   1      577.22      572.58     11.32 o 
   0   9   1       49.41       43.24      3.30 o 
   1   9   1       38.98       41.04      3.51 o 
   2   9   1      427.01      422.89     20.50 o 
   3   9   1      446.88      455.00     14.58 o 
   4   9   1       17.77       13.86      5.15 o 
   5   9   1        0.12        4.84      9.12 o 
  -5  10   1       12.30        5.47      3.52 o 
  -4  10   1        9.88        9.06      3.68 o 
  -3  10   1       19.56       21.61      3.49 o 
  -2  10   1       10.54       12.15      2.65 o 
  -1  10   1        0.01        1.04      1.84 o 
   0  10   1      331.94      361.01     11.07 o 
   1  10   1      221.74      207.91     11.37 o 
   2  10   1       23.94       22.26      4.37 o 
   3  10   1       20.29       28.63      6.28 o 
   4  10   1       47.46       39.50      7.44 o 
   5  10   1        0.80        0.18      9.93 o 
  -4  11   1       21.69       19.34      4.03 o 
  -3  11   1       18.99       12.21      3.35 o 
  -2  11   1        5.22        4.30      2.49 o 
  -1  11   1      105.16      107.70      6.27 o 
   0  11   1      231.75      232.10     17.23 o 
   1  11   1      190.61      212.64     12.37 o 
   2  11   1      183.73      197.46     13.10 o 
   3  11   1        0.67        1.68      4.67 o 
   4  11   1       16.63        4.15      5.89 o 
  -3  12   1       86.04      103.56      7.67 o 
  -2  12   1       45.49       45.94      4.95 o 
  -1  12   1       77.90       66.25      6.01 o 
   0  12   1      190.95      188.71     13.15 o 
   1  12   1      148.80      150.10     11.80 o 
   2  12   1        3.35        5.49      6.99 o 
   3  12   1       28.36       16.18      6.77 o 
  -2  13   1       78.14       80.95      7.20 o 
  -1  13   1       27.99       23.18      4.92 o 
   0  13   1       78.30       77.46     12.59 o 
   1  13   1      190.29      216.26     14.51 o 
   2  13   1        0.20        2.76      5.09 o 
  -1  14   1       21.93       16.26      8.21 o 
   0  14   1       36.08       31.82     11.05 o 
   1  14   1        0.36      -11.51      7.32 o 
   0 -13   2        6.40        9.41      8.01 o 
   1 -13   2        0.47       -0.12      6.24 o 
  -2 -12   2       12.56       15.90      6.67 o 
  -1 -12   2       74.72       75.65      9.50 o 
   0 -12   2        2.28        2.47      4.99 o 
   1 -12   2        3.26       -1.79      4.14 o 
   2 -12   2       56.67       52.37      6.97 o 
  -3 -11   2       55.43       60.23     12.23 o 
  -2 -11   2       55.36       57.96     11.77 o 
  -1 -11   2       24.35       29.74      5.26 o 
   0 -11   2        0.54        2.71      4.30 o 
   1 -11   2        0.63        0.64      2.94 o 
   2 -11   2      128.31      124.33      7.26 o 
   3 -11   2        0.14        1.69      3.79 o 
  -4 -10   2       12.86       12.31      7.86 o 
  -3 -10   2       43.76       31.29      7.91 o 
  -2 -10   2        0.00       -2.01      3.58 o 
  -1 -10   2       27.09       38.02      5.26 o 
   0 -10   2       37.11       39.61     15.77 o 
   1 -10   2       47.16       54.47      5.18 o 
   2 -10   2       45.75       39.82      4.51 o 
   3 -10   2      335.19      352.52     14.04 o 
   4 -10   2        0.09        1.19      3.36 o 
  -4  -9   2       64.06       44.33     14.73 o 
  -3  -9   2       31.09       28.76     11.96 o 
  -2  -9   2       23.11       23.76      4.38 o 
  -1  -9   2      276.20      284.46     16.93 o 
   0  -9   2        4.19        5.76      2.08 o 
   1  -9   2      170.36      167.73      9.22 o 
   2  -9   2       72.02       73.46      4.84 o 
   3  -9   2       17.12       12.42      3.13 o 
   4  -9   2      386.68      413.43     24.79 o 
   5  -9   2      111.03      127.02      7.64 o 
  -5  -8   2       70.39       77.23      9.86 o 
  -4  -8   2       43.08       28.29      7.87 o 
  -3  -8   2       82.20       79.43      7.99 o 
  -2  -8   2        2.84        3.80      2.47 o 
  -1  -8   2       70.57       73.65      7.00 o 
   0  -8   2      151.54      146.12      5.75 o 
   1  -8   2       31.33       30.48      2.92 o 
   2  -8   2      483.80      468.78     10.55 o 
   3  -8   2      157.08      168.03      6.64 o 
   4  -8   2       21.30       20.11      3.46 o 
   5  -8   2      181.16      204.64     11.21 o 
  -5  -7   2       21.14       19.30      6.03 o 
  -4  -7   2       16.34        8.27      4.35 o 
  -3  -7   2      324.19      296.40      8.93 o 
  -2  -7   2       22.68       27.41      3.27 o 
  -1  -7   2      474.34      481.55      9.19 o 
   0  -7   2        1.31        0.75      1.33 o 
   1  -7   2      304.64      266.44      6.39 o 
   2  -7   2      130.28      145.08      5.44 o 
   3  -7   2      153.92      142.40      6.80 o 
   4  -7   2      169.10      181.54      6.42 o 
   5  -7   2       27.26       22.06      3.55 o 
  -4  -6   2       31.10       27.64      4.25 o 
  -3  -6   2      767.23      714.85     46.29 o 
  -2  -6   2       37.89       39.76      3.30 o 
  -1  -6   2      217.25      203.78      4.71 o 
   0  -6   2     1559.35     1592.64     21.02 o 
   1  -6   2        2.82        1.38      1.28 o 
   2  -6   2      478.38      434.07      9.20 o 
   3  -6   2      395.40      384.30     12.84 o 
   4  -6   2      105.62       86.06      6.81 o 
   5  -6   2        8.46       10.33      4.58 o 
   6  -6   2       45.75       50.29      5.65 o 
  -4  -5   2       24.18       21.37      3.12 o 
  -3  -5   2        9.79       11.45      2.15 o 
  -2  -5   2       79.25       80.50      3.55 o 
  -1  -5   2        2.51        1.94      1.07 o 
   0  -5   2      107.92       90.54      3.16 o 
   1  -5   2     1141.91     1103.45     15.48 o 
   2  -5   2       10.35        9.90      1.91 o 
   3  -5   2       96.18       77.26      3.99 o 
   4  -5   2       17.17       11.01      2.40 o 
   5  -5   2        2.37        3.37      2.94 o 
   6  -5   2       39.16       40.63      4.98 o 
  -5  -4   2       24.21       22.52      5.75 o 
  -4  -4   2      221.33      226.37      5.54 o 
  -3  -4   2      396.65      394.67      7.67 o 
  -2  -4   2        2.39        2.52      1.55 o 
  -1  -4   2      576.21      539.19      8.62 o 
   0  -4   2       71.90       71.67      2.46 o 
   1  -4   2      606.24      574.69      8.99 o 
   2  -4   2      110.00       94.35      3.93 o 
   3  -4   2        8.47        7.02      1.61 o 
   4  -4   2      724.18      726.07     11.39 o 
   5  -4   2        2.84        2.41      2.54 o 
   6  -4   2       20.94       21.32      4.27 o 
  -5  -3   2        0.59        3.14      4.46 o 
  -4  -3   2       40.13       45.19      4.10 o 
  -3  -3   2      165.25      167.45      4.08 o 
  -2  -3   2       43.67       39.18      2.08 o 
  -1  -3   2       59.88       67.73      3.13 o 
   0  -3   2      510.66      509.50      8.19 o 
   1  -3   2     1610.73     1626.80     21.83 o 
   2  -3   2      160.66      133.17      3.44 o 
   3  -3   2       41.07       41.46      2.74 o 
   4  -3   2       43.53       52.28      3.61 o 
   5  -3   2        0.54        2.60      2.12 o 
   6  -3   2       80.66       80.40      5.30 o 
  -6  -2   2        0.18        3.18      5.94 o 
  -5  -2   2      146.52      131.12      8.04 o 
  -4  -2   2       89.87       89.34      6.59 o 
  -3  -2   2       67.20       66.05      2.84 o 
  -2  -2   2       83.32       79.18      2.60 o 
  -1  -2   2     1084.53     1040.05     15.37 o 
   0  -2   2     1958.73     2023.18     23.79 o 
   1  -2   2     1099.50     1095.57     15.12 o 
   2  -2   2      927.74     1004.49     11.83 o 
   3  -2   2      215.82      210.80      4.08 o 
   4  -2   2      157.75      165.84      5.12 o 
   5  -2   2      973.29     1008.50     17.65 o 
   6  -2   2        1.28        6.31      2.67 o 
  -6  -1   2       57.10       63.22      7.62 o 
  -5  -1   2       42.99       41.11      4.55 o 
  -4  -1   2      470.99      482.16     10.51 o 
  -3  -1   2      663.95      665.88     10.33 o 
  -2  -1   2       21.24       15.24      1.30 o 
  -1  -1   2    10227.45    10262.43    132.84 o 
   0  -1   2     5894.03     6091.92     91.47 o 
   1  -1   2     4843.99     5024.85     56.78 o 
   2  -1   2      427.96      437.05      5.58 o 
   3  -1   2      135.21      131.76      3.30 o 
   4  -1   2      203.97      206.64      6.27 o 
   5  -1   2      903.33      927.88     16.99 o 
   6  -1   2       41.68       37.70      4.46 o 
   7  -1   2       59.53       57.51      7.22 o 
  -6   0   2        2.51        0.72      2.47 o 
  -5   0   2      143.74      141.17      7.43 o 
  -4   0   2        2.97        0.57      2.04 o 
  -3   0   2      392.38      416.52      7.40 o 
  -2   0   2      155.38      135.05      2.76 o 
  -1   0   2     3339.25     3436.35     38.68 o 
   0   0   2       10.75        6.77      1.09 o 
   1   0   2     4817.35     4922.54     60.65 o 
   2   0   2      257.63      283.34      4.81 o 
   3   0   2       38.62       35.31      2.87 o 
   4   0   2      188.41      193.59      7.41 o 
   5   0   2       18.25       19.19      3.15 o 
   6   0   2       36.55       29.22      5.24 o 
   7   0   2        6.06       -1.25     11.22 o 
  -6   1   2      112.15      103.31      5.72 o 
  -5   1   2        7.92        6.81      2.31 o 
  -4   1   2      369.16      356.63      7.46 o 
  -3   1   2     1001.45     1021.77     14.27 o 
  -2   1   2      212.46      219.55      3.47 o 
  -1   1   2        0.64        1.95      0.68 o 
   0   1   2      668.78      685.80     11.37 o 
   1   1   2      479.94      485.08      7.56 o 
   2   1   2      421.91      413.64      6.86 o 
   3   1   2       21.61       20.83      2.43 o 
   4   1   2      559.47      573.70     12.18 o 
   5   1   2      151.99      170.32      7.55 o 
   6   1   2       62.81       61.27      7.50 o 
   7   1   2       13.67       10.60      8.28 o 
  -6   2   2       18.21       17.02      3.20 o 
  -5   2   2      295.38      288.99      7.24 o 
  -4   2   2       10.34        8.83      1.55 o 
  -3   2   2     2101.03     2105.75     22.99 o 
  -2   2   2     1492.29     1528.65     14.84 o 
  -1   2   2        6.09        3.03      0.80 o 
   0   2   2     7581.60     7849.18     88.03 o 
   1   2   2      198.53      186.12      4.09 o 
   2   2   2       16.16       23.55      1.47 o 
   3   2   2      797.28      777.60     12.54 o 
   4   2   2       38.71       39.95      5.85 o 
   5   2   2      737.38      766.53     15.49 o 
   6   2   2       39.53       55.89     12.35 o 
   7   2   2        0.04        3.28     10.85 o 
  -6   3   2      219.16      229.04     18.62 o 
  -5   3   2       44.36       44.59      3.47 o 
  -4   3   2      345.64      330.93      6.39 o 
  -3   3   2      210.41      227.52      4.77 o 
  -2   3   2      106.49      102.16      2.54 o 
  -1   3   2       12.14       15.96      1.15 o 
   0   3   2     1028.21     1014.01     12.63 o 
   1   3   2      821.12      807.72     12.73 o 
   2   3   2      190.23      210.91      5.28 o 
   3   3   2        3.00        1.62      1.24 o 
   4   3   2      235.94      245.03      5.72 o 
   5   3   2       87.54       91.78     10.34 o 
   6   3   2      105.99      115.35     16.82 o 
  -6   4   2      158.13      161.85     18.55 o 
  -5   4   2       36.34       30.71      3.63 o 
  -4   4   2        0.29        0.77      1.62 o 
  -3   4   2       59.07       63.33      2.38 o 
  -2   4   2      332.78      368.65      5.56 o 
  -1   4   2      552.96      614.02      8.12 o 
   0   4   2     1924.87     1873.63     20.97 o 
   1   4   2      166.56      167.24      6.24 o 
   2   4   2     1679.04     1792.41     26.52 o 
   3   4   2       43.06       38.84      2.33 o 
   4   4   2      190.65      200.79      9.33 o 
   5   4   2      310.18      314.31     16.91 o 
   6   4   2       46.42       37.17     12.43 o 
  -6   5   2        3.13        2.24      3.68 o 
  -5   5   2       41.48       44.86      4.29 o 
  -4   5   2      104.77      107.11      5.49 o 
  -3   5   2      115.76      114.33      3.30 o 
  -2   5   2      248.13      268.78      5.98 o 
  -1   5   2      170.11      160.35      3.35 o 
   0   5   2      919.25      909.66     10.67 o 
   1   5   2      691.75      629.65     11.20 o 
   2   5   2      235.65      259.38      6.98 o 
   3   5   2      730.15      735.31     11.65 o 
   4   5   2       54.45       60.20      6.61 o 
   5   5   2       35.56       38.38      7.21 o 
   6   5   2      110.85      106.28     17.24 o 
  -6   6   2       97.90       91.94      8.55 o 
  -5   6   2        0.41       -1.50      2.65 o 
  -4   6   2       91.05       90.95      6.64 o 
  -3   6   2        5.79        4.22      1.48 o 
  -2   6   2      117.47      139.79      3.78 o 
  -1   6   2       79.12       72.78      2.50 o 
   0   6   2      822.38      807.59     10.03 o 
   1   6   2       68.37       73.34      2.90 o 
   2   6   2       96.72       85.13      4.15 o 
   3   6   2        7.19        3.58      1.91 o 
   4   6   2      195.14      190.64     11.33 o 
   5   6   2      127.29      130.00     17.01 o 
   6   6   2        3.32       -3.41      8.78 o 
  -6   7   2        1.96        0.45      4.18 o 
  -5   7   2       81.03       75.39      5.72 o 
  -4   7   2       43.17       38.89      3.51 o 
  -3   7   2       59.99       59.29      3.48 o 
  -2   7   2      852.99      820.14     12.84 o 
  -1   7   2      168.74      182.96      4.42 o 
   0   7   2      589.34      557.87      8.44 o 
   1   7   2      866.72      873.42     12.60 o 
   2   7   2       55.53       61.90      3.20 o 
   3   7   2      137.15      147.17      5.97 o 
   4   7   2        3.78        1.43      3.67 o 
   5   7   2      185.20      215.15     21.69 o 
   6   7   2       13.89       12.73     12.04 o 
  -5   8   2        0.28        0.91      2.56 o 
  -4   8   2       50.52       46.17      3.91 o 
  -3   8   2        6.79        6.99      2.03 o 
  -2   8   2      238.07      219.74      5.86 o 
  -1   8   2     1465.41     1424.06     18.33 o 
   0   8   2       45.58       52.54      2.88 o 
   1   8   2      578.79      563.90     10.22 o 
   2   8   2      649.41      650.71     14.26 o 
   3   8   2       94.79       88.12      6.24 o 
   4   8   2       53.13       59.68      6.85 o 
   5   8   2       26.63       16.19      9.86 o 
  -5   9   2        0.43        1.15      2.90 o 
  -4   9   2       20.01       29.53      3.76 o 
  -3   9   2       20.53       17.74      3.02 o 
  -2   9   2        0.97       -1.44      1.48 o 
  -1   9   2      491.59      490.23     11.44 o 
   0   9   2      157.62      141.96      4.67 o 
   1   9   2       71.68       72.75      4.01 o 
   2   9   2      112.34      109.23      7.34 o 
   3   9   2        1.86        0.99      2.93 o 
   4   9   2       21.18       22.17      5.64 o 
   5   9   2        1.14        3.25      8.96 o 
  -5  10   2       20.04       19.21      4.00 o 
  -4  10   2       58.61       60.91      5.01 o 
  -3  10   2       26.31       19.40      3.33 o 
  -2  10   2      395.49      392.79      8.94 o 
  -1  10   2      322.95      328.00      7.71 o 
   0  10   2      185.50      189.80      6.02 o 
   1  10   2      100.14      103.99      5.70 o 
   2  10   2        1.15        0.07      2.58 o 
   3  10   2       77.78       63.88     10.20 o 
   4  10   2       13.43       10.71      5.49 o 
   5  10   2        0.76        1.73      9.98 o 
  -4  11   2       88.59       91.76      6.12 o 
  -3  11   2       24.37       28.39      4.16 o 
  -2  11   2       14.49       14.25      2.85 o 
  -1  11   2       88.99       86.02      7.11 o 
   0  11   2     1204.02     1212.44     25.88 o 
   1  11   2      185.32      185.04     10.44 o 
   2  11   2      104.11      102.39      9.61 o 
   3  11   2        5.05        9.50      5.03 o 
   4  11   2        2.67        3.72      5.41 o 
  -3  12   2      127.30      134.49      8.05 o 
  -2  12   2      198.25      188.79      9.76 o 
  -1  12   2       56.61       72.36      7.84 o 
   0  12   2       65.97       54.21     10.05 o 
   1  12   2       72.35       61.48      8.24 o 
   2  12   2        2.73        1.80      4.23 o 
   3  12   2        0.37        1.05      5.01 o 
   4  12   2       15.74       16.92      7.26 o 
  -3  13   2      107.57       98.80      7.15 o 
  -2  13   2       73.57       66.58      9.99 o 
  -1  13   2      246.73      257.95     10.72 o 
   0  13   2       93.39       79.96     16.22 o 
   1  13   2        0.10        1.84      4.89 o 
   2  13   2       43.22       31.27      7.91 o 
   3  13   2        4.85        4.25      6.26 o 
  -1  14   2        8.45        3.70      7.65 o 
   0  14   2        8.18       -3.58      7.09 o 
   1  14   2       37.04       47.15     12.77 o 
  -1 -12   3       31.53       17.07      6.47 o 
   0 -12   3        2.79        5.95      7.63 o 
   1 -12   3       32.71       25.95      7.32 o 
   2 -12   3      143.33      144.09     17.88 o 
  -3 -11   3        1.69        1.74      5.33 o 
  -2 -11   3       77.82       76.90      9.39 o 
  -1 -11   3       19.65       12.79      4.63 o 
   0 -11   3        7.51        5.42      5.05 o 
   1 -11   3        0.08       -0.06      3.63 o 
   2 -11   3      202.64      232.83     15.07 o 
   3 -11   3      143.09      140.79      8.20 o 
  -3 -10   3        1.27        4.71      4.93 o 
  -2 -10   3        6.63        6.30      4.70 o 
  -1 -10   3       73.64       72.95      6.73 o 
   0 -10   3       98.75      110.24      9.58 o 
   1 -10   3      222.91      258.96      9.82 o 
   2 -10   3        0.43        2.26      2.80 o 
   3 -10   3      193.15      208.73     15.76 o 
   4 -10   3      101.31      103.00      7.24 o 
  -4  -9   3       68.58       65.27     11.77 o 
  -3  -9   3       22.26       26.00     12.70 o 
  -2  -9   3        8.15        6.03      3.50 o 
  -1  -9   3       67.27       78.87      6.43 o 
   0  -9   3      105.69      116.90      6.17 o 
   1  -9   3      126.95      129.85      5.89 o 
   2  -9   3       10.23        9.53      2.70 o 
   3  -9   3      144.19      148.09     11.30 o 
   4  -9   3       22.44       19.12      4.25 o 
  -5  -8   3        6.81        0.20      5.91 o 
  -4  -8   3        2.85        2.21      7.43 o 
  -3  -8   3        2.40        0.36      3.62 o 
  -2  -8   3       99.51      101.60      5.88 o 
  -1  -8   3        0.44        0.78      2.19 o 
   0  -8   3       53.04       47.45      3.44 o 
   1  -8   3      242.80      247.60      7.16 o 
   2  -8   3        0.41        2.64      2.19 o 
   3  -8   3      195.29      194.43     11.54 o 
   4  -8   3       71.29       80.41      5.99 o 
   5  -8   3        2.77       -0.11      3.35 o 
  -5  -7   3       16.95       14.59      6.13 o 
  -4  -7   3        2.46       -0.18      4.06 o 
  -3  -7   3       47.67       45.50      5.02 o 
  -2  -7   3      123.73      139.22      6.01 o 
  -1  -7   3      414.55      417.78     10.71 o 
   0  -7   3        0.12        2.41      1.44 o 
   1  -7   3       92.13       92.72      5.21 o 
   2  -7   3       50.31       52.73      4.30 o 
   3  -7   3      426.16      406.25     11.05 o 
   4  -7   3       13.75       12.65      3.18 o 
   5  -7   3        8.05        8.96      3.35 o 
  -5  -6   3        6.82        8.09      4.70 o 
  -4  -6   3       13.79       11.63      3.87 o 
  -3  -6   3      237.51      241.77      7.83 o 
  -2  -6   3      149.60      146.71      5.76 o 
  -1  -6   3       46.67       37.43      3.05 o 
   0  -6   3     1310.65     1341.18     18.54 o 
   1  -6   3        8.77        4.84      1.78 o 
   2  -6   3       24.59       19.84      2.85 o 
   3  -6   3      314.35      290.65      8.51 o 
   4  -6   3        5.49        4.47      2.49 o 
   5  -6   3       43.28       43.99      4.14 o 
   6  -6   3       92.39       86.56      7.04 o 
  -4  -5   3      119.75      125.73      6.04 o 
  -3  -5   3     1921.09     1896.24     28.74 o 
  -2  -5   3      425.35      399.09     14.31 o 
  -1  -5   3       38.34       33.85      1.97 o 
   0  -5   3       12.08        9.75      1.55 o 
   1  -5   3      244.82      227.99      5.88 o 
   2  -5   3        7.06        9.13      2.14 o 
   3  -5   3       15.82       15.28      3.68 o 
   4  -5   3        4.34        1.16      1.98 o 
   5  -5   3       29.56       24.49      4.10 o 
   6  -5   3       45.96       57.17      6.25 o 
  -5  -4   3        2.55        5.76      4.88 o 
  -4  -4   3        6.01        5.81      2.28 o 
  -3  -4   3      402.50      416.70      8.99 o 
  -2  -4   3        4.65        4.54      1.95 o 
  -1  -4   3     1298.81     1274.76     17.77 o 
   0  -4   3       36.51       35.63      2.71 o 
   1  -4   3       54.68       43.33      2.68 o 
   2  -4   3       36.72       34.36      2.87 o 
   3  -4   3      263.95      256.62      6.62 o 
   4  -4   3      242.78      227.80      5.65 o 
   5  -4   3       52.65       54.04      4.73 o 
   6  -4   3        1.00        3.76      3.65 o 
  -5  -3   3      448.57      502.05     18.75 o 
  -4  -3   3       22.22       13.97      2.40 o 
  -3  -3   3       85.85       88.01      3.54 o 
  -2  -3   3     5788.25     5800.15     70.73 o 
  -1  -3   3      397.20      385.34      8.92 o 
   0  -3   3      320.52      308.47      5.68 o 
   1  -3   3      644.50      662.17      9.89 o 
   2  -3   3        2.17        1.21      1.54 o 
   3  -3   3      113.24      104.92      3.42 o 
   4  -3   3      116.83      116.59      4.91 o 
   5  -3   3        7.41        9.37      2.62 o 
   6  -3   3      188.19      205.70     12.70 o 
  -6  -2   3       74.77       93.30     16.23 o 
  -5  -2   3      174.94      174.52      9.20 o 
  -4  -2   3      994.80     1025.20     20.16 o 
  -3  -2   3        7.28        8.10      1.34 o 
  -2  -2   3     3734.73     3786.03     47.20 o 
  -1  -2   3     1635.73     1616.70     23.16 o 
   0  -2   3        0.29        0.98      0.98 o 
   1  -2   3      455.83      443.61      7.66 o 
   2  -2   3       58.63       67.34      2.76 o 
   3  -2   3       35.53       42.71      3.06 o 
   4  -2   3       44.76       38.26      3.01 o 
   5  -2   3       67.20       70.05      5.13 o 
   6  -2   3      232.43      226.51      8.10 o 
  -6  -1   3       44.45       43.24      6.69 o 
  -5  -1   3       55.92       53.73      6.36 o 
  -4  -1   3       92.40       92.62      4.22 o 
  -3  -1   3      380.42      364.50      5.75 o 
  -2  -1   3      220.36      239.14      4.08 o 
  -1  -1   3        2.14       -0.17      0.84 o 
   0  -1   3     1200.17     1236.39     15.25 o 
   1  -1   3     1176.59     1247.36     14.79 o 
   2  -1   3      614.11      646.06      8.34 o 
   3  -1   3      402.60      399.73      6.32 o 
   4  -1   3        0.96        0.99      1.30 o 
   5  -1   3      415.32      412.05     11.45 o 
   6  -1   3      239.88      252.82      8.01 o 
  -6   0   3       35.87       40.61      4.45 o 
  -5   0   3      145.05      156.12      9.58 o 
  -4   0   3      805.15      828.11     14.64 o 
  -3   0   3        2.17        0.73      1.22 o 
  -2   0   3       78.29       88.18      2.83 o 
  -1   0   3     2621.12     2739.40     33.91 o 
   0   0   3     2053.64     2107.99     24.47 o 
   1   0   3       21.24       26.86      1.58 o 
   2   0   3       12.07        7.77      1.31 o 
   3   0   3      965.62      991.59     14.59 o 
   4   0   3      578.01      596.21      9.60 o 
   5   0   3      402.13      400.97      7.66 o 
   6   0   3        2.11        0.31      3.72 o 
   7   0   3      203.89      203.50     16.45 o 
  -6   1   3      230.13      227.76     14.14 o 
  -5   1   3      116.41      117.67      5.36 o 
  -4   1   3      257.49      258.24      5.38 o 
  -3   1   3      508.29      526.86      8.02 o 
  -2   1   3      404.80      461.93      5.16 o 
  -1   1   3       55.19       52.23      1.55 o 
   0   1   3        6.72        2.85      0.91 o 
   1   1   3      919.69      927.77     14.57 o 
   2   1   3      694.30      685.60      7.57 o 
   3   1   3      425.98      421.45      7.85 o 
   4   1   3      421.26      433.34     10.56 o 
   5   1   3      453.30      474.57     11.88 o 
   6   1   3        0.74        0.28      4.25 o 
   7   1   3        0.22        0.29      6.89 o 
  -6   2   3        1.58        2.39      2.97 o 
  -5   2   3      238.38      239.36      8.00 o 
  -4   2   3        9.64       11.01      1.72 o 
  -3   2   3      143.00      176.68      4.15 o 
  -2   2   3        6.43        5.57      0.99 o 
  -1   2   3      939.15      944.05     12.01 o 
   0   2   3        0.08        1.14      0.83 o 
   1   2   3      272.26      315.62      5.94 o 
   2   2   3       83.86       86.51      2.56 o 
   3   2   3     2148.97     2127.92     26.36 o 
   4   2   3      589.57      620.57     10.88 o 
   5   2   3       25.31       19.69      4.25 o 
   6   2   3     1112.44     1305.66     56.52 o 
   7   2   3        4.51        9.10      7.99 o 
  -6   3   3       23.15       21.60      3.92 o 
  -5   3   3       78.49       70.67      4.82 o 
  -4   3   3       15.83       13.06      2.98 o 
  -3   3   3      100.26      111.62      2.61 o 
  -2   3   3       55.88       65.49      1.85 o 
  -1   3   3      845.04      854.84     13.49 o 
   0   3   3     2412.67     2442.43     28.60 o 
   1   3   3     1767.76     1763.02     25.91 o 
   2   3   3      770.68      773.51     11.47 o 
   3   3   3      372.97      401.01      6.55 o 
   4   3   3      512.10      516.72     16.98 o 
   5   3   3       56.78       59.83      9.82 o 
   6   3   3       96.54       92.14     16.01 o 
  -6   4   3      207.23      197.52     13.54 o 
  -5   4   3       58.57       58.43      5.08 o 
  -4   4   3      143.07      130.99      5.73 o 
  -3   4   3      219.21      219.99      3.97 o 
  -2   4   3      340.08      343.87      5.21 o 
  -1   4   3       30.04       35.46      1.59 o 
   0   4   3     1796.05     1755.52     21.29 o 
   1   4   3        9.12       13.29      1.61 o 
   2   4   3      944.66      964.95     18.15 o 
   3   4   3      484.83      503.91      9.25 o 
   4   4   3      174.08      162.87      8.34 o 
   5   4   3       37.02       33.12      7.05 o 
   6   4   3        0.70        8.06     10.17 o 
  -6   5   3       63.01       61.54      6.08 o 
  -5   5   3       26.92       26.29      4.25 o 
  -4   5   3        1.55        2.28      1.68 o 
  -3   5   3        6.69        8.16      1.40 o 
  -2   5   3       24.25       18.41      1.42 o 
  -1   5   3      984.02     1008.24     11.84 o 
   0   5   3       16.62       18.76      1.35 o 
   1   5   3      137.56      113.68      4.30 o 
   2   5   3      150.70      155.20      6.32 o 
   3   5   3      135.33      150.45      5.74 o 
   4   5   3      545.32      529.14     15.95 o 
   5   5   3       37.25       26.79      8.32 o 
   6   5   3        9.84       22.57     10.84 o 
  -6   6   3       21.19       19.12      4.80 o 
  -5   6   3       37.79       42.95      5.70 o 
  -4   6   3      201.06      185.33      5.85 o 
  -3   6   3      302.57      292.59      6.89 o 
  -2   6   3      344.10      327.93      5.93 o 
  -1   6   3       78.96       49.49      2.50 o 
   0   6   3      840.53      831.85     10.26 o 
   1   6   3      175.53      185.47      5.83 o 
   2   6   3     1226.55     1174.42     21.58 o 
   3   6   3       87.36       99.68      6.19 o 
   4   6   3       60.64       61.65      5.88 o 
   5   6   3        0.04       -0.24      7.20 o 
   6   6   3       39.49       39.78     13.33 o 
  -6   7   3        2.27        2.51      4.21 o 
  -5   7   3       39.00       21.53      4.50 o 
  -4   7   3      182.74      182.33      6.28 o 
  -3   7   3      262.60      258.47      6.35 o 
  -2   7   3     2526.56     2525.34     31.95 o 
  -1   7   3        2.54        5.06      1.19 o 
   0   7   3      371.59      335.52      5.90 o 
   1   7   3      830.80      808.82     11.84 o 
   2   7   3       29.22       29.14      2.90 o 
   3   7   3      194.00      186.67      6.84 o 
   4   7   3       31.63       17.39      5.42 o 
   5   7   3       51.45       34.13     11.03 o 
   6   7   3       36.52       29.80     13.14 o 
  -5   8   3      117.46      105.96      7.95 o 
  -4   8   3       17.46       15.55      2.91 o 
  -3   8   3      322.52      301.74      7.94 o 
  -2   8   3      158.71      154.91      4.88 o 
  -1   8   3      676.25      651.60     10.08 o 
   0   8   3      136.51      135.30      4.85 o 
   1   8   3      192.41      188.85      6.46 o 
   2   8   3      127.50      120.27      7.96 o 
   3   8   3      154.66      151.31     12.18 o 
   4   8   3        2.26       -0.89      5.80 o 
   5   8   3       78.40       71.42     14.20 o 
   6   8   3        2.69       11.60     12.94 o 
  -5   9   3      261.38      252.05     12.06 o 
  -4   9   3      172.22      144.78      6.43 o 
  -3   9   3      118.86      116.89      5.59 o 
  -2   9   3      160.75      144.50      5.06 o 
  -1   9   3       25.85       25.01      2.50 o 
   0   9   3      570.39      568.62      9.30 o 
   1   9   3       28.98       25.74      2.93 o 
   2   9   3        0.14        0.72      1.87 o 
   3   9   3        7.39       10.38      3.64 o 
   4   9   3       60.61       27.14     10.19 o 
   5   9   3       27.67       26.81     12.13 o 
  -5  10   3       16.41       17.80      4.57 o 
  -4  10   3      384.15      417.92     10.93 o 
  -3  10   3       59.09       42.94      4.02 o 
  -2  10   3      148.61      145.97      5.45 o 
  -1  10   3      885.97      912.28     14.70 o 
   0  10   3        0.04        1.13      1.64 o 
   1  10   3       59.39       56.98      4.35 o 
   2  10   3        0.21        0.50      2.07 o 
   3  10   3       11.97        5.87      4.32 o 
   4  10   3      149.76      127.53     11.14 o 
   5  10   3       29.64       30.91     13.00 o 
  -4  11   3       10.55       12.38      3.60 o 
  -3  11   3      260.99      244.74     13.17 o 
  -2  11   3       30.31       21.09      3.61 o 
  -1  11   3      163.62      165.63      7.46 o 
   0  11   3      266.95      268.27      7.62 o 
   1  11   3      133.44      146.24      7.42 o 
   2  11   3       12.68        9.91      4.64 o 
   3  11   3        6.67        6.39      4.76 o 
   4  11   3      104.80      109.81     17.94 o 
  -4  12   3       30.41       13.95      3.83 o 
  -3  12   3       48.30       47.55      5.20 o 
  -2  12   3       31.66       31.69      3.92 o 
  -1  12   3       13.10       19.76      3.81 o 
   0  12   3        3.73        2.33      3.01 o 
   1  12   3        0.64        2.43      3.16 o 
   2  12   3        9.64        2.31      4.46 o 
   3  12   3       24.91       27.18      7.15 o 
   4  12   3      115.20      133.28     18.32 o 
  -3  13   3      103.40       96.02     10.10 o 
  -2  13   3        0.89        2.10      3.50 o 
  -1  13   3        0.32        2.60      3.41 o 
   0  13   3        1.43        2.08      4.00 o 
   1  13   3      107.70      131.35     11.77 o 
   2  13   3       93.77       95.93     17.05 o 
   3  13   3       51.66       44.18      9.11 o 
  -2  14   3       36.88       32.44      5.82 o 
  -1  14   3        0.05        1.49      4.01 o 
   0  14   3        7.11        9.75      5.16 o 
   1  14   3        5.80       11.29      8.87 o 
   2  14   3       73.26       84.72     11.20 o 
   0 -12   4       20.26       33.56      8.93 o 
   1 -12   4      147.77      152.70     13.31 o 
  -2 -11   4       54.98       56.28     14.15 o 
  -1 -11   4       36.25       44.16      6.47 o 
   0 -11   4       52.49       55.61      8.40 o 
   1 -11   4       15.49       16.83      5.59 o 
   2 -11   4       17.12       13.70      4.92 o 
   3 -11   4       39.58       34.65      6.23 o 
  -3 -10   4        2.14        3.68      4.91 o 
  -2 -10   4       66.12       70.02      8.13 o 
  -1 -10   4       72.65       86.65      7.81 o 
   0 -10   4       25.01       25.61     12.64 o 
   1 -10   4       43.79       52.01      8.52 o 
   2 -10   4       86.17      101.71      6.63 o 
   3 -10   4        0.54        0.42      3.24 o 
  -4  -9   4        7.65       13.92      8.19 o 
  -3  -9   4       59.69       71.93      8.67 o 
  -2  -9   4        2.07        3.52      3.70 o 
  -1  -9   4       96.19       90.83      6.94 o 
   0  -9   4       79.10      101.90     16.26 o 
   1  -9   4       70.99       74.14      5.80 o 
   2  -9   4      431.77      434.62     12.29 o 
   3  -9   4       17.15       15.33      3.83 o 
   4  -9   4        1.17        7.49      3.98 o 
  -4  -8   4      116.00       85.69     12.43 o 
  -3  -8   4       20.51       11.81      4.13 o 
  -2  -8   4      172.64      177.23      8.53 o 
  -1  -8   4       99.72       93.55      6.12 o 
   0  -8   4      105.69       98.60      6.34 o 
   1  -8   4       13.20       12.41      2.60 o 
   2  -8   4       82.52       71.90      4.81 o 
   3  -8   4       63.33       62.27      5.25 o 
   4  -8   4       21.15       27.74      4.45 o 
   5  -8   4        1.16        1.93      3.72 o 
  -5  -7   4        6.20        3.26      6.13 o 
  -4  -7   4     1047.32     1044.67     43.03 o 
  -3  -7   4      323.03      330.99     33.51 o 
  -2  -7   4       70.72       72.42      5.31 o 
  -1  -7   4      480.73      480.66     12.05 o 
   0  -7   4      133.93      135.30      5.09 o 
   1  -7   4      213.25      219.59      6.60 o 
   2  -7   4      116.28      123.21      7.05 o 
   3  -7   4        9.33        7.65      2.91 o 
   4  -7   4       21.80       27.44      5.34 o 
   5  -7   4       39.06       38.07      4.84 o 
  -5  -6   4       12.26       10.60      5.67 o 
  -4  -6   4       82.49       69.08      8.21 o 
  -3  -6   4       67.48       74.60      4.49 o 
  -2  -6   4      395.65      391.63     12.02 o 
  -1  -6   4       11.85       13.19      2.50 o 
   0  -6   4      209.16      216.37      7.43 o 
   1  -6   4       46.52       47.88      4.77 o 
   2  -6   4      147.46      143.17      6.00 o 
   3  -6   4        0.12       -0.50      2.12 o 
   4  -6   4       37.98       30.91      4.02 o 
   5  -6   4       21.82       20.59      4.07 o 
  -4  -5   4      750.52      739.75     18.43 o 
  -3  -5   4      217.58      216.53      7.90 o 
  -2  -5   4       36.41       33.55      3.23 o 
  -1  -5   4      190.32      186.71      5.66 o 
   0  -5   4       19.04       18.89      1.96 o 
   1  -5   4        2.79        2.57      1.47 o 
   2  -5   4       20.36       17.98      2.63 o 
   3  -5   4      477.91      476.18     11.27 o 
   4  -5   4      258.06      286.06      8.68 o 
   5  -5   4        3.11        7.57      3.91 o 
   6  -5   4       79.59       96.07     10.43 o 
  -5  -4   4       69.24       89.92     13.74 o 
  -4  -4   4        0.85        1.56      2.46 o 
  -3  -4   4     1947.41     1956.25     53.35 o 
  -2  -4   4      329.64      338.32      7.59 o 
  -1  -4   4       39.60       37.78      3.24 o 
   0  -4   4      135.12      131.18      4.18 o 
   1  -4   4      224.70      248.34      6.08 o 
   2  -4   4       32.30       35.57      3.08 o 
   3  -4   4        3.55        3.98      2.05 o 
   4  -4   4        0.32       -0.47      2.05 o 
   5  -4   4      726.96      771.80     17.02 o 
   6  -4   4        9.76       12.38      4.35 o 
  -5  -3   4       70.98       73.70      9.30 o 
  -4  -3   4       12.44       12.47      2.65 o 
  -3  -3   4       30.27       28.02      2.67 o 
  -2  -3   4      437.34      423.44      8.48 o 
  -1  -3   4       63.47       60.29      2.96 o 
   0  -3   4        1.64        2.55      1.64 o 
   1  -3   4      970.39     1005.13     15.21 o 
   2  -3   4      708.18      699.23     13.02 o 
   3  -3   4      190.63      173.87      4.79 o 
   4  -3   4     1174.49     1207.10     16.24 o 
   5  -3   4        7.36        9.19      2.74 o 
   6  -3   4      241.71      245.36     11.73 o 
  -6  -2   4      197.39      151.31     19.24 o 
  -5  -2   4       14.88       15.83      6.17 o 
  -4  -2   4      253.43      253.77      7.26 o 
  -3  -2   4       38.82       44.08      2.63 o 
  -2  -2   4       16.14       15.12      2.18 o 
  -1  -2   4        7.12        4.79      1.23 o 
   0  -2   4       31.06       27.62      2.01 o 
   1  -2   4      154.77      166.14      4.08 o 
   2  -2   4     3417.08     3463.69     44.49 o 
   3  -2   4       83.90       85.08      3.32 o 
   4  -2   4     2401.00     2345.05     33.00 o 
   5  -2   4      412.22      423.52     10.45 o 
   6  -2   4        6.75        7.44      3.16 o 
  -6  -1   4        8.32        6.62      3.66 o 
  -5  -1   4       91.28      106.65      8.29 o 
  -4  -1   4        4.74        2.49      2.48 o 
  -3  -1   4       36.30       39.39      2.92 o 
  -2  -1   4      104.62      113.63      3.29 o 
  -1  -1   4      348.58      335.39      6.26 o 
   0  -1   4      475.96      475.43      6.32 o 
   1  -1   4       55.38       64.53      2.40 o 
   2  -1   4      118.14      142.68      3.77 o 
   3  -1   4     1046.10     1013.37     13.07 o 
   4  -1   4       23.52       28.39      3.23 o 
   5  -1   4        0.54       -1.48      1.89 o 
   6  -1   4      289.97      312.05      9.26 o 
  -6   0   4       38.68       36.85      4.80 o 
  -5   0   4        1.63       -0.45      3.83 o 
  -4   0   4       81.89       83.45      4.40 o 
  -3   0   4       32.91       38.09      1.91 o 
  -2   0   4       57.55       62.99      2.06 o 
  -1   0   4       45.16       44.69      1.79 o 
   0   0   4        7.61        4.95      1.46 o 
   1   0   4     3022.87     3098.79     34.03 o 
   2   0   4     2673.66     2830.07     29.96 o 
   3   0   4       84.81       73.93      2.47 o 
   4   0   4      637.77      634.97     10.53 o 
   5   0   4      375.24      395.25      9.23 o 
   6   0   4      125.11      119.11      5.77 o 
  -6   1   4       57.20       51.97      5.28 o 
  -5   1   4        8.59       14.89      3.24 o 
  -4   1   4      190.92      201.35      5.70 o 
  -3   1   4       40.40       46.26      2.04 o 
  -2   1   4      137.79      132.53      2.76 o 
  -1   1   4      315.58      348.14      5.03 o 
   0   1   4     1037.52     1127.50     13.17 o 
   1   1   4      239.94      246.62      7.28 o 
   2   1   4     2181.33     2238.72     25.45 o 
   3   1   4     1676.49     1709.71     18.93 o 
   4   1   4      161.61      160.10      4.30 o 
   5   1   4      819.54      828.09     14.63 o 
   6   1   4        3.27        3.86      6.00 o 
   7   1   4       34.85       26.99      9.19 o 
  -6   2   4       60.71       53.54      5.31 o 
  -5   2   4        1.02        2.50      2.54 o 
  -4   2   4      292.35      291.02      7.99 o 
  -3   2   4       22.39       25.78      1.46 o 
  -2   2   4      177.08      174.79      2.94 o 
  -1   2   4     1501.50     1552.77     20.91 o 
   0   2   4     1828.98     1953.35     23.11 o 
   1   2   4     1589.00     1657.65     22.50 o 
   2   2   4        3.45        8.19      1.32 o 
   3   2   4      116.67      142.92      3.29 o 
   4   2   4      188.76      189.87      5.06 o 
   5   2   4        0.10        0.78      3.14 o 
   6   2   4       87.97       87.53     14.79 o 
   7   2   4       25.39       28.75      9.45 o 
  -6   3   4        0.40        2.20      3.33 o 
  -5   3   4       35.41       28.94      3.66 o 
  -4   3   4      164.72      167.30      6.29 o 
  -3   3   4        2.55        3.44      1.06 o 
  -2   3   4        0.72       -1.09      0.93 o 
  -1   3   4     2431.52     2486.64     29.24 o 
   0   3   4      218.31      194.96      3.08 o 
   1   3   4      128.71      131.27      3.78 o 
   2   3   4     1470.73     1516.69     20.13 o 
   3   3   4        4.77        1.74      1.08 o 
   4   3   4       10.59       10.08      2.01 o 
   5   3   4        2.83        6.50      4.86 o 
   6   3   4        0.68       10.14      9.69 o 
  -6   4   4        0.32        6.11      3.40 o 
  -5   4   4       53.26       44.09      4.40 o 
  -4   4   4        0.14       -1.02      2.75 o 
  -3   4   4        4.63        5.82      1.08 o 
  -2   4   4      258.66      227.78      4.80 o 
  -1   4   4       30.71       39.19      1.67 o 
   0   4   4     2814.13     2884.01     29.60 o 
   1   4   4     1402.43     1429.45     21.95 o 
   2   4   4        7.90       10.25      2.02 o 
   3   4   4      420.11      452.15      9.38 o 
   4   4   4       23.73       23.59      4.32 o 
   5   4   4       11.00        9.64      5.76 o 
   6   4   4       15.32       20.36     11.51 o 
  -6   5   4       34.06       26.84      4.68 o 
  -5   5   4        9.32       11.86      3.62 o 
  -4   5   4      188.47      182.27      4.94 o 
  -3   5   4      593.41      594.18      8.35 o 
  -2   5   4      369.95      350.86      5.43 o 
  -1   5   4      410.04      404.49      5.83 o 
   0   5   4     1154.00     1261.90     14.20 o 
   1   5   4      982.33      983.42     13.75 o 
   2   5   4      126.88      105.93      5.51 o 
   3   5   4        8.78        8.02      2.25 o 
   4   5   4        9.13        9.19      1.89 o 
   5   5   4       63.57       54.73      6.68 o 
   6   5   4       17.58       22.69     11.86 o 
  -6   6   4       34.59       27.92      5.41 o 
  -5   6   4      135.32      121.00      7.41 o 
  -4   6   4        4.51        5.38      2.04 o 
  -3   6   4     1380.52     1388.28     20.99 o 
  -2   6   4      306.70      284.89      7.23 o 
  -1   6   4      486.39      492.51      7.02 o 
   0   6   4      732.73      722.31      9.23 o 
   1   6   4      827.46      847.59     18.70 o 
   2   6   4        7.18        6.53      1.98 o 
   3   6   4       24.69       25.45      5.04 o 
   4   6   4       59.74       58.41      6.20 o 
   5   6   4       29.93       37.42      7.37 o 
   6   6   4       52.13       49.75     14.58 o 
  -6   7   4        0.42        3.26      4.22 o 
  -5   7   4       47.42       53.26      6.34 o 
  -4   7   4      149.75      159.69      5.85 o 
  -3   7   4       24.46       21.79      2.67 o 
  -2   7   4      861.56      823.70     11.62 o 
  -1   7   4      774.14      751.72     10.00 o 
   0   7   4      171.02      163.44      3.68 o 
   1   7   4      815.42      822.79     13.36 o 
   2   7   4       79.05      101.88     11.73 o 
   3   7   4       16.64       20.61      3.60 o 
   4   7   4      464.67      460.52     18.57 o 
   5   7   4        4.39        0.11      6.90 o 
   6   7   4       73.60       71.81     16.41 o 
  -5   8   4        5.93        4.67      3.94 o 
  -4   8   4        3.80        8.72      2.58 o 
  -3   8   4      154.56      170.13      6.77 o 
  -2   8   4       36.27       38.58      3.34 o 
  -1   8   4      103.94       95.62      3.48 o 
   0   8   4        1.23        1.44      1.18 o 
   1   8   4      103.19      105.87      3.63 o 
   2   8   4       54.09       48.84      9.07 o 
   3   8   4        4.94        4.62      2.38 o 
   4   8   4       15.50       20.56      8.85 o 
   5   8   4       74.92       64.29     13.74 o 
   6   8   4        9.06       11.42     12.23 o 
  -5   9   4      225.78      224.76      8.81 o 
  -4   9   4       66.69       59.84      4.56 o 
  -3   9   4       65.08       63.78      4.33 o 
  -2   9   4      570.05      557.15     10.33 o 
  -1   9   4      275.77      275.21      7.61 o 
   0   9   4       86.15       90.80      3.83 o 
   1   9   4      240.03      241.37      7.12 o 
   2   9   4      416.22      419.89     11.62 o 
   3   9   4      429.05      423.50     18.99 o 
   4   9   4       11.83       31.38     10.29 o 
   5   9   4       13.72        5.43      9.27 o 
  -5  10   4       15.12       25.94      4.71 o 
  -4  10   4      168.63      187.23      7.56 o 
  -3  10   4        8.38        7.20      2.58 o 
  -2  10   4       34.77       33.71      3.46 o 
  -1  10   4      326.37      322.82      7.47 o 
   0  10   4       92.19       90.35      3.84 o 
   1  10   4      309.82      302.65     12.85 o 
   2  10   4       66.48       68.05      4.97 o 
   3  10   4       16.65       11.51      4.88 o 
   4  10   4      265.05      258.42     22.39 o 
   5  10   4      219.18      163.98     22.24 o 
  -4  11   4        1.75        2.79      2.95 o 
  -3  11   4       71.42       71.03      5.00 o 
  -2  11   4        8.68        9.07      2.73 o 
  -1  11   4       56.47       59.76      3.90 o 
   0  11   4      508.25      544.17     12.69 o 
   1  11   4        5.70        2.08      2.42 o 
   2  11   4        0.75        1.84      2.58 o 
   3  11   4      233.87      248.42     14.23 o 
   4  11   4        2.58       12.79      9.77 o 
  -4  12   4      123.31      104.10      9.36 o 
  -3  12   4        5.47        2.09      2.90 o 
  -2  12   4       24.72       25.62      3.80 o 
  -1  12   4       17.56       23.56      3.55 o 
   0  12   4        0.62        2.99      3.07 o 
   1  12   4      139.33      132.76      9.02 o 
   2  12   4       18.43       21.77     11.06 o 
   3  12   4      135.57      120.98     12.47 o 
   4  12   4      138.64      100.59     18.40 o 
  -3  13   4       25.70       30.62      4.47 o 
  -2  13   4        1.24        1.39      3.00 o 
  -1  13   4       26.46       26.39      5.32 o 
   0  13   4       13.36        9.60      4.53 o 
   1  13   4       88.33       83.81      7.37 o 
   2  13   4        0.08        3.39      5.34 o 
   3  13   4       19.55       28.63      8.32 o 
  -2  14   4        5.75        5.60      4.28 o 
  -1  14   4       14.55       17.96      5.56 o 
   0  14   4        2.50        6.15      4.75 o 
   1  14   4      210.27      256.75     21.79 o 
   2  14   4       27.62       31.56      8.39 o 
  -1 -11   5        2.41        7.79      4.63 o 
   0 -11   5      263.85      295.63     50.54 o 
   1 -11   5       46.76       59.05      8.92 o 
   2 -11   5        0.00        0.61      4.79 o 
  -2 -10   5       29.71       31.81      5.97 o 
  -1 -10   5       85.49       89.60      7.82 o 
   0 -10   5        0.15        1.76      5.41 o 
   1 -10   5       52.32       50.84     11.09 o 
   2 -10   5       27.55       21.59      8.54 o 
   3 -10   5       10.46        6.60      3.71 o 
  -3  -9   5       72.01       66.77     12.70 o 
  -2  -9   5      134.20      129.60     12.74 o 
  -1  -9   5       10.76       15.05      4.62 o 
   0  -9   5      138.35      138.18     30.41 o 
   1  -9   5      296.38      298.55     12.57 o 
   2  -9   5       26.27       26.53      4.24 o 
   3  -9   5        6.47        9.62      3.66 o 
   4  -9   5       49.89       47.50      5.80 o 
  -4  -8   5      100.92       94.53     13.18 o 
  -3  -8   5        1.53        0.12      4.69 o 
  -2  -8   5      216.21      232.52     12.40 o 
  -1  -8   5      110.27      121.48      7.70 o 
   0  -8   5       43.28       33.95      4.20 o 
   1  -8   5       20.27       21.09      3.14 o 
   2  -8   5       22.00       25.53      3.68 o 
   3  -8   5       34.85       36.73      6.37 o 
   4  -8   5       75.49       75.61      6.32 o 
  -4  -7   5       21.29       32.70      8.67 o 
  -3  -7   5       35.43       57.72      7.17 o 
  -2  -7   5       77.99       71.29      6.30 o 
  -1  -7   5       48.57       47.87      5.43 o 
   0  -7   5      186.48      184.32      7.80 o 
   1  -7   5        1.81       -0.14      1.90 o 
   2  -7   5      887.37      947.17     18.37 o 
   3  -7   5       76.93       81.91     12.04 o 
   4  -7   5      109.32      112.43      7.98 o 
   5  -7   5      256.78      271.91     11.00 o 
  -5  -6   5       92.04       74.69      9.47 o 
  -4  -6   5       33.24       29.47      6.61 o 
  -3  -6   5       81.74       73.19      5.28 o 
  -2  -6   5        0.09        2.54      2.28 o 
  -1  -6   5      117.57      118.24      5.67 o 
   0  -6   5       71.20       80.64      3.71 o 
   1  -6   5       53.29       58.22      5.29 o 
   2  -6   5      362.59      358.23     16.33 o 
   3  -6   5      108.22      120.37      6.56 o 
   4  -6   5      127.44      132.82      7.48 o 
   5  -6   5       93.87       91.42     10.68 o 
  -5  -5   5        1.27        1.07      4.18 o 
  -4  -5   5        6.85       18.55      4.22 o 
  -3  -5   5      394.05      385.90     10.60 o 
  -2  -5   5      246.94      253.24     10.15 o 
  -1  -5   5        0.68        1.29      1.45 o 
   0  -5   5      115.80      117.18      5.10 o 
   1  -5   5      280.26      294.93      7.35 o 
   2  -5   5      823.03      815.96     15.93 o 
   3  -5   5      287.60      311.13     12.40 o 
   4  -5   5      169.60      186.84     13.33 o 
   5  -5   5      153.98      172.10     10.03 o 
   6  -5   5        6.26        4.91      4.68 o 
  -5  -4   5       46.90       34.51     11.20 o 
  -4  -4   5        0.00        2.06      2.65 o 
  -3  -4   5      142.44      148.68      6.23 o 
  -2  -4   5      165.54      173.86      6.08 o 
  -1  -4   5        0.48        0.62      1.41 o 
   0  -4   5      367.53      353.90      7.54 o 
   1  -4   5        3.55        2.10      1.56 o 
   2  -4   5      166.76      157.71      5.77 o 
   3  -4   5     2755.12     2742.16     41.56 o 
   4  -4   5      224.43      217.89      7.36 o 
   5  -4   5      220.42      232.99     10.99 o 
   6  -4   5      171.27      191.49     16.75 o 
  -6  -3   5       28.40       17.87     12.61 o 
  -5  -3   5      103.93       89.31     10.13 o 
  -4  -3   5       60.18       58.85      4.49 o 
  -3  -3   5      549.31      532.20     19.56 o 
  -2  -3   5       11.56        9.21      1.86 o 
  -1  -3   5       83.81       84.07      4.63 o 
   0  -3   5       92.33       83.27      3.44 o 
   1  -3   5     1033.35     1002.82     15.60 o 
   2  -3   5      121.64      139.34      5.21 o 
   3  -3   5      112.01       93.66      4.36 o 
   4  -3   5      306.96      311.15      9.03 o 
   5  -3   5       30.11       26.61      4.16 o 
   6  -3   5       93.99      100.96      7.15 o 
  -6  -2   5        7.53       12.35     11.33 o 
  -5  -2   5       20.47       23.63      7.12 o 
  -4  -2   5        9.52       11.62      2.66 o 
  -3  -2   5        6.73        9.00      2.28 o 
  -2  -2   5       60.88       79.16      4.19 o 
  -1  -2   5        1.87        5.82      1.21 o 
   0  -2   5      907.24      866.81     13.29 o 
   1  -2   5     1146.59     1237.22     18.02 o 
   2  -2   5     2313.02     2250.90     30.56 o 
   3  -2   5      208.33      188.00      5.02 o 
   4  -2   5        8.20        4.95      1.67 o 
   5  -2   5       10.37       11.97      3.09 o 
   6  -2   5       34.89       44.61      5.84 o 
  -6  -1   5        0.75        0.93      4.22 o 
  -5  -1   5      297.09      315.05     16.30 o 
  -4  -1   5        8.33        7.71      2.23 o 
  -3  -1   5       26.78       23.99      2.68 o 
  -2  -1   5       57.46       56.48      2.34 o 
  -1  -1   5      139.74      166.20      3.50 o 
   0  -1   5      200.24      198.04      3.75 o 
   1  -1   5      326.58      292.28      5.34 o 
   2  -1   5      197.20      201.23      4.88 o 
   3  -1   5     1149.46     1134.48     15.91 o 
   4  -1   5      139.35      137.77      4.76 o 
   5  -1   5       27.91       29.21      3.43 o 
   6  -1   5        5.11        2.47      3.13 o 
  -6   0   5       19.29       23.47      4.67 o 
  -5   0   5      159.04      156.05     12.77 o 
  -4   0   5       13.27       17.89      4.36 o 
  -3   0   5        5.69        4.54      1.67 o 
  -2   0   5      213.67      267.51      5.33 o 
  -1   0   5     2277.48     2358.11     26.01 o 
   0   0   5       21.51       22.21      1.52 o 
   1   0   5      558.42      558.30      8.24 o 
   2   0   5      214.01      189.73      4.24 o 
   3   0   5       79.41       87.63      3.58 o 
   4   0   5      212.19      200.95      6.65 o 
   5   0   5      163.49      185.36      6.54 o 
   6   0   5        3.54        3.52      3.15 o 
  -6   1   5        0.02        4.55      3.80 o 
  -5   1   5       15.28        8.12      3.46 o 
  -4   1   5        0.89        3.18      2.24 o 
  -3   1   5      321.28      317.03      4.95 o 
  -2   1   5      500.00      449.57      6.66 o 
  -1   1   5      268.03      300.00      5.07 o 
   0   1   5     1290.68     1364.64     15.04 o 
   1   1   5      302.43      309.62      6.97 o 
   2   1   5      484.61      535.78      9.31 o 
   3   1   5      487.51      481.67      8.56 o 
   4   1   5        0.01        0.32      1.81 o 
   5   1   5      283.97      275.64      7.64 o 
   6   1   5       13.58       22.77      7.78 o 
  -6   2   5        0.12        1.57      3.49 o 
  -5   2   5      128.34      117.64      6.77 o 
  -4   2   5        0.75       -1.85      2.07 o 
  -3   2   5       37.84       36.65      2.10 o 
  -2   2   5     1699.60     1692.18     25.06 o 
  -1   2   5     2555.32     2621.17     28.74 o 
   0   2   5      183.07      209.11      3.89 o 
   1   2   5      911.56      965.08     14.08 o 
   2   2   5      247.19      297.19      5.48 o 
   3   2   5       35.12       43.51      2.23 o 
   4   2   5      104.71      117.01      5.95 o 
   5   2   5       73.11       64.89     11.57 o 
   6   2   5      149.59      190.55     21.19 o 
  -6   3   5        8.28        7.83      3.99 o 
  -5   3   5       27.25       24.91      3.77 o 
  -4   3   5       93.56       96.97      9.50 o 
  -3   3   5      338.42      325.24      5.23 o 
  -2   3   5      146.54      173.91      4.84 o 
  -1   3   5      954.82      965.97     12.89 o 
   0   3   5      326.54      313.10      4.66 o 
   1   3   5        1.54       -0.07      1.36 o 
   2   3   5       49.52       49.27      3.03 o 
   3   3   5       38.42       43.77      3.26 o 
   4   3   5        1.04       -0.50      2.52 o 
   5   3   5       49.41       37.29      5.93 o 
   6   3   5       28.83       61.98     14.13 o 
  -6   4   5       13.65        8.91      4.14 o 
  -5   4   5       20.15       16.27      3.58 o 
  -4   4   5      316.52      305.68      8.86 o 
  -3   4   5        0.59        1.56      1.25 o 
  -2   4   5      809.90      796.89     10.88 o 
  -1   4   5     1337.77     1443.31     18.39 o 
   0   4   5        4.01        4.77      0.97 o 
   1   4   5        9.49        4.92      1.38 o 
   2   4   5        3.12       -0.98      1.74 o 
   3   4   5      405.65      442.09      8.05 o 
   4   4   5       13.66       19.50      4.29 o 
   5   4   5       26.18       26.35      5.65 o 
   6   4   5       11.15        8.57     10.48 o 
  -6   5   5       20.38       15.81      4.27 o 
  -5   5   5        5.59        7.18      3.26 o 
  -4   5   5      635.22      606.66     12.65 o 
  -3   5   5      592.62      575.19     11.99 o 
  -2   5   5        3.10        2.84      1.36 o 
  -1   5   5      339.29      292.88      4.86 o 
   0   5   5     2776.79     3131.51     30.66 o 
   1   5   5       10.88        9.59      2.10 o 
   2   5   5        0.52       -0.65      1.63 o 
   3   5   5      489.90      490.40     12.00 o 
   4   5   5      132.82      122.31      5.28 o 
   5   5   5      122.09      136.81     11.77 o 
   6   5   5       13.41       11.26     10.63 o 
  -6   6   5        0.49        0.00      3.86 o 
  -5   6   5       40.18       41.80      5.41 o 
  -4   6   5       61.90       57.80      4.20 o 
  -3   6   5     1643.17     1618.72     23.72 o 
  -2   6   5       80.18       87.38      2.68 o 
  -1   6   5      470.27      449.53      6.61 o 
   0   6   5        8.21        4.94      1.13 o 
   1   6   5      111.05      114.94      3.43 o 
   2   6   5        3.54        0.26      2.01 o 
   3   6   5      384.86      379.03     12.53 o 
   4   6   5       35.45       20.59      8.90 o 
   5   6   5      232.36      228.25     14.95 o 
   6   6   5      151.44      148.44     20.71 o 
  -5   7   5       52.74       46.22      8.78 o 
  -4   7   5       11.44        8.92      2.76 o 
  -3   7   5      294.21      286.67      7.34 o 
  -2   7   5       35.15       29.60      2.27 o 
  -1   7   5      319.77      332.90      5.68 o 
   0   7   5       48.33       56.52      2.38 o 
   1   7   5      238.38      273.09      6.40 o 
   2   7   5      110.34      108.31      6.89 o 
   3   7   5       54.78       53.17      6.74 o 
   4   7   5       82.87       85.84      9.22 o 
   5   7   5      204.80      173.24     13.60 o 
   6   7   5       96.17       72.12     16.68 o 
  -5   8   5       89.92       97.61      7.79 o 
  -4   8   5      335.01      329.99     11.49 o 
  -3   8   5        8.35        6.72      2.08 o 
  -2   8   5      389.54      379.25      7.70 o 
  -1   8   5      157.58      151.04      3.87 o 
   0   8   5       30.66       26.15      2.06 o 
   1   8   5       79.39       96.07      4.07 o 
   2   8   5       55.27       55.65      4.25 o 
   3   8   5      118.71      108.63      7.11 o 
   4   8   5        0.49        1.70      4.40 o 
   5   8   5       84.15      101.70      7.68 o 
   6   8   5       46.38       31.43     14.62 o 
  -5   9   5       75.03       99.45      6.50 o 
  -4   9   5      316.39      331.51     10.41 o 
  -3   9   5      116.04      121.05      5.51 o 
  -2   9   5      390.77      414.19      9.44 o 
  -1   9   5       67.79       79.81      4.65 o 
   0   9   5      107.06      114.40      3.83 o 
   1   9   5      199.92      191.89     10.81 o 
   2   9   5       64.52       61.36      4.54 o 
   3   9   5      255.30      253.32     10.46 o 
   4   9   5      365.36      355.49     25.40 o 
   5   9   5       26.31       24.24     12.10 o 
  -5  10   5        0.32        3.85      3.84 o 
  -4  10   5       15.57       18.06      4.61 o 
  -3  10   5       43.00       41.52      4.72 o 
  -2  10   5       41.96       36.14      3.49 o 
  -1  10   5        0.85        3.05      2.02 o 
   0  10   5      145.80      145.81      4.90 o 
   1  10   5        7.10        5.14      2.25 o 
   2  10   5      336.68      347.19     12.37 o 
   3  10   5        4.62        6.28      3.48 o 
   4  10   5      181.00      201.70     21.55 o 
   5  10   5      133.97      111.50     19.36 o 
  -4  11   5        2.98        0.06      3.51 o 
  -3  11   5       20.61       18.76      3.50 o 
  -2  11   5      122.71      125.10      5.89 o 
  -1  11   5        0.43        0.50      1.76 o 
   0  11   5        5.82        6.27      2.46 o 
   1  11   5        7.55        4.42      2.56 o 
   2  11   5       21.16       20.97      3.67 o 
   3  11   5      211.84      211.31     13.57 o 
   4  11   5        5.48       12.49     10.28 o 
   5  11   5      141.41      105.08     19.69 o 
  -4  12   5       16.23       21.35      5.03 o 
  -3  12   5       31.24       26.07      4.01 o 
  -2  12   5        0.04       -0.86      2.60 o 
  -1  12   5       40.13       56.68      5.49 o 
   0  12   5        5.95        8.60      3.43 o 
   1  12   5      327.01      319.38     10.65 o 
   2  12   5      157.56      166.22     10.59 o 
   3  12   5        0.01        0.77      6.27 o 
   4  12   5      119.74       77.91     16.86 o 
  -3  13   5       23.12       22.70      4.20 o 
  -2  13   5        2.33        1.88      3.04 o 
  -1  13   5        0.62       -1.25      3.25 o 
   0  13   5       20.41       27.14      5.12 o 
   1  13   5       62.30       62.60      6.68 o 
   2  13   5      267.42      230.40     36.23 o 
   3  13   5       39.92       38.80      8.76 o 
  -2  14   5       87.68       67.16      6.93 o 
  -1  14   5       99.30      100.94      8.74 o 
   0  14   5        4.11        4.29      5.17 o 
   1  14   5      121.10      107.57     10.26 o 
   2  14   5        8.28        7.85     16.23 o 
   0  15   5      163.13      206.40     53.39 o 
   0 -11   6       34.05       31.75      8.85 o 
   1 -11   6        9.58        7.56      6.23 o 
  -2 -10   6        0.41        1.67      4.69 o 
  -1 -10   6       39.91       42.15      9.23 o 
   0 -10   6       16.36       12.23      5.51 o 
   1 -10   6       77.85       96.24     10.25 o 
   2 -10   6        2.92        5.87      5.03 o 
  -3  -9   6        3.89       10.17      8.60 o 
  -2  -9   6       18.66       14.98      5.03 o 
  -1  -9   6       31.72       21.57      4.77 o 
   0  -9   6       44.51       45.77      7.01 o 
   1  -9   6      346.02      351.78     17.80 o 
   2  -9   6        2.26        3.21      3.55 o 
   3  -9   6      108.64      114.00     11.09 o 
  -3  -8   6        5.05        0.20      4.80 o 
  -2  -8   6       30.07       26.40      8.48 o 
  -1  -8   6        4.66        4.31      3.48 o 
   0  -8   6       13.70       10.71      4.49 o 
   1  -8   6      190.85      210.23     21.11 o 
   2  -8   6      121.77      126.67     12.20 o 
   3  -8   6       27.28       28.90      4.62 o 
   4  -8   6      215.88      225.34      9.64 o 
  -4  -7   6        0.42       -2.53      5.19 o 
  -3  -7   6       25.14       16.51      5.85 o 
  -2  -7   6       78.16       72.41      6.26 o 
  -1  -7   6       29.24       30.89      4.11 o 
   0  -7   6       27.54       31.54      3.67 o 
   1  -7   6      132.75      140.70      6.86 o 
   2  -7   6        0.43       -0.18      2.73 o 
   3  -7   6       49.91       51.94      5.65 o 
   4  -7   6        4.43        1.21      3.40 o 
   5  -7   6       68.27       71.42      9.04 o 
  -4  -6   6      186.20      165.61     33.48 o 
  -3  -6   6       98.72       86.06      5.91 o 
  -2  -6   6       71.17       71.25      5.06 o 
  -1  -6   6        4.31        0.59      1.78 o 
   0  -6   6      113.64      117.59      6.32 o 
   1  -6   6      409.33      430.29     10.89 o 
   2  -6   6      220.77      232.13      8.07 o 
   3  -6   6       37.24       36.65      4.32 o 
   4  -6   6      146.57      178.16      8.80 o 
   5  -6   6        0.25        4.64      3.87 o 
  -5  -5   6       12.94       18.14      5.66 o 
  -4  -5   6      248.83      255.01     12.83 o 
  -3  -5   6      353.94      336.50     10.20 o 
  -2  -5   6      120.81      121.43      7.64 o 
  -1  -5   6       52.38       57.62      5.69 o 
   0  -5   6       52.60       51.50      3.48 o 
   1  -5   6      201.09      195.81      6.14 o 
   2  -5   6      130.82      131.32      6.14 o 
   3  -5   6      392.07      395.50     11.27 o 
   4  -5   6      224.40      236.44      9.35 o 
   5  -5   6      224.98      248.66      9.69 o 
  -5  -4   6        0.02        2.11      4.17 o 
  -4  -4   6       24.62       12.65      3.60 o 
  -3  -4   6       52.42       47.72      5.70 o 
  -2  -4   6       65.07       63.24      3.77 o 
  -1  -4   6       41.65       37.59      4.33 o 
   0  -4   6      189.25      179.98      5.64 o 
   1  -4   6      240.30      222.02      6.25 o 
   2  -4   6      116.91      117.02      5.71 o 
   3  -4   6      289.57      290.70      8.69 o 
   4  -4   6       44.39       49.75      4.47 o 
   5  -4   6       12.17       11.13      3.32 o 
   6  -4   6       22.66       33.22      6.15 o 
  -5  -3   6       24.00       26.73      7.38 o 
  -4  -3   6        1.75        3.96      3.22 o 
  -3  -3   6       74.95       75.34      6.60 o 
  -2  -3   6      119.03      117.04      5.50 o 
  -1  -3   6      210.18      187.67      5.51 o 
   0  -3   6       61.14       72.79      4.00 o 
   1  -3   6      896.13      900.97     13.63 o 
   2  -3   6      830.80      822.12     15.51 o 
   3  -3   6      857.80      821.61     16.08 o 
   4  -3   6       21.01       12.12      3.47 o 
   5  -3   6        1.81        2.28      3.24 o 
   6  -3   6        0.73        7.51      4.12 o 
  -5  -2   6       41.71       53.93      8.74 o 
  -4  -2   6        3.34        2.77      3.10 o 
  -3  -2   6       62.60       51.15      4.03 o 
  -2  -2   6       12.78       10.22      2.05 o 
  -1  -2   6      105.66       99.82      3.79 o 
   0  -2   6      136.80      119.22      4.04 o 
   1  -2   6       28.51       28.33      2.27 o 
   2  -2   6      489.18      491.90      9.58 o 
   3  -2   6      259.58      262.58      6.90 o 
   4  -2   6       96.41      100.00      5.07 o 
   5  -2   6       10.17       13.56      3.72 o 
   6  -2   6        3.81        1.20      3.59 o 
  -6  -1   6        2.96        8.52      5.13 o 
  -5  -1   6       22.95       16.62      7.90 o 
  -4  -1   6       57.08       57.93      5.09 o 
  -3  -1   6       26.50       29.78      3.19 o 
  -2  -1   6      128.34      129.59      3.59 o 
  -1  -1   6       18.73       16.33      1.56 o 
   0  -1   6      155.82      167.63      3.84 o 
   1  -1   6     2728.15     2811.97     31.97 o 
   2  -1   6       55.98       55.20      2.98 o 
   3  -1   6      157.31      152.48      4.98 o 
   4  -1   6      344.75      344.76      7.19 o 
   5  -1   6        7.37        8.22      3.00 o 
   6  -1   6      126.68      143.18      9.44 o 
  -6   0   6        0.89        4.89      7.06 o 
  -5   0   6       51.53       46.46      9.02 o 
  -4   0   6      110.87      103.87      5.86 o 
  -3   0   6      539.70      541.85     16.98 o 
  -2   0   6      871.42      919.47     14.09 o 
  -1   0   6      814.33      810.39      9.89 o 
   0   0   6      193.62      185.45      4.25 o 
   1   0   6     1605.91     1794.66     21.39 o 
   2   0   6     1121.10     1141.78     16.01 o 
   3   0   6      139.29      133.11      3.91 o 
   4   0   6      507.81      502.92      9.42 o 
   5   0   6       83.96       84.16      4.95 o 
   6   0   6       61.50       55.45      6.14 o 
  -6   1   6       42.22       34.24      5.31 o 
  -5   1   6      115.20      113.00      7.08 o 
  -4   1   6      115.20      104.88      4.02 o 
  -3   1   6      221.01      202.24      5.43 o 
  -2   1   6     1012.53      981.07     13.35 o 
  -1   1   6        0.18        1.06      0.95 o 
   0   1   6      862.93      878.82     10.59 o 
   1   1   6        5.85        9.19      1.61 o 
   2   1   6       47.64       56.98      4.17 o 
   3   1   6       21.34       26.91      2.15 o 
   4   1   6        4.08        2.32      1.36 o 
   5   1   6       11.79        7.63      3.39 o 
   6   1   6       69.35       78.23     11.10 o 
  -6   2   6        9.16        4.65      4.04 o 
  -5   2   6      175.11      156.59      8.70 o 
  -4   2   6       36.79       40.30      2.57 o 
  -3   2   6      235.70      231.08      5.42 o 
  -2   2   6       87.82       90.07      2.97 o 
  -1   2   6       57.82       37.26      1.74 o 
   0   2   6       18.83       20.13      1.63 o 
   1   2   6       46.56       43.99      2.36 o 
   2   2   6      653.79      709.79     12.83 o 
   3   2   6        8.64        4.65      1.45 o 
   4   2   6      485.32      470.94     11.61 o 
   5   2   6       24.30       28.83      5.84 o 
   6   2   6       40.05       56.70     10.30 o 
  -6   3   6       34.63       34.36      5.53 o 
  -5   3   6      305.36      296.68     10.65 o 
  -4   3   6       25.74       33.07      2.50 o 
  -3   3   6      516.24      513.26      9.67 o 
  -2   3   6      344.54      354.20      6.85 o 
  -1   3   6       61.56       92.16      3.53 o 
   0   3   6      962.70     1006.62     12.54 o 
   1   3   6       73.11       83.32      2.91 o 
   2   3   6      112.35      126.50      4.01 o 
   3   3   6        7.30        5.04      1.53 o 
   4   3   6       29.92       28.25      2.92 o 
   5   3   6      211.93      214.54     12.77 o 
   6   3   6       50.05       71.01     14.68 o 
  -6   4   6        0.00        2.31      4.05 o 
  -5   4   6       51.54       55.12      5.25 o 
  -4   4   6     1047.76     1066.46     17.53 o 
  -3   4   6       20.94       23.49      2.65 o 
  -2   4   6      698.98      663.36      9.58 o 
  -1   4   6      335.93      374.21      6.61 o 
   0   4   6      100.70      124.84      2.94 o 
   1   4   6      255.21      279.90      5.26 o 
   2   4   6      440.91      445.92     11.22 o 
   3   4   6       68.37       65.05      3.51 o 
   4   4   6      313.14      298.56      7.05 o 
   5   4   6       79.15       63.41      8.90 o 
   6   4   6       12.55       26.39     12.14 o 
  -6   5   6      122.78      103.64     11.85 o 
  -5   5   6        7.68        8.12      3.37 o 
  -4   5   6      543.12      536.95     11.09 o 
  -3   5   6      146.92      147.80      5.94 o 
  -2   5   6        9.91       15.38      1.76 o 
  -1   5   6      139.98      132.34      3.74 o 
   0   5   6       18.11       26.12      1.54 o 
   1   5   6      116.26      131.24      3.71 o 
   2   5   6      361.59      359.07     11.23 o 
   3   5   6      460.58      439.89     13.95 o 
   4   5   6      166.41      156.60      8.91 o 
   5   5   6      317.17      320.82     20.73 o 
   6   5   6      205.52      205.58     23.48 o 
  -5   6   6      204.42      208.76      8.91 o 
  -4   6   6       83.75       74.75      4.57 o 
  -3   6   6      198.71      202.32      8.14 o 
  -2   6   6      756.49      754.17     12.77 o 
  -1   6   6       16.72       13.12      1.22 o 
   0   6   6        2.80        5.56      1.07 o 
   1   6   6        5.46       12.58      1.66 o 
   2   6   6        6.13        9.83      2.73 o 
   3   6   6      562.31      571.04     16.61 o 
   4   6   6      175.76      179.08      7.53 o 
   5   6   6      196.28      180.30     13.77 o 
   6   6   6      163.72      180.11     22.50 o 
  -5   7   6        0.00        0.15      3.35 o 
  -4   7   6       12.18       14.93      3.29 o 
  -3   7   6      503.27      512.79     12.00 o 
  -2   7   6       86.82       88.87      4.03 o 
  -1   7   6       17.11       15.64      1.51 o 
   0   7   6        5.77        7.03      1.26 o 
   1   7   6      357.05      333.26      7.01 o 
   2   7   6       43.27       45.62      8.04 o 
   3   7   6       13.83       11.30      3.45 o 
   4   7   6        0.28        1.06      3.38 o 
   5   7   6      251.49      231.19     23.31 o 
   6   7   6       33.77       23.99     13.47 o 
  -5   8   6      171.51      151.12     11.73 o 
  -4   8   6       19.52       14.87      3.45 o 
  -3   8   6       91.40       90.03      4.53 o 
  -2   8   6      300.41      289.48      8.34 o 
  -1   8   6      173.59      157.02      3.96 o 
   0   8   6      321.71      317.09      6.11 o 
   1   8   6      222.41      197.16      6.25 o 
   2   8   6     1324.08     1280.26     28.54 o 
   3   8   6      345.34      337.39     14.95 o 
   4   8   6       71.35       74.03     13.36 o 
   5   8   6       68.18       80.57      7.30 o 
   6   8   6      113.60      100.84     19.76 o 
  -5   9   6       18.24       17.54      4.05 o 
  -4   9   6       87.64       96.06      6.33 o 
  -3   9   6       55.32       50.56      4.04 o 
  -2   9   6       27.61       30.87      3.31 o 
  -1   9   6       60.88       57.13      3.25 o 
   0   9   6       87.27       76.97      3.33 o 
   1   9   6       34.49       31.94      3.19 o 
   2   9   6      626.72      602.37     16.67 o 
   3   9   6      398.95      397.69     13.81 o 
   4   9   6      728.81      758.99     27.29 o 
   5   9   6       54.24       28.39     13.23 o 
  -4  10   6        6.16        0.56      3.35 o 
  -3  10   6       49.96       47.38      4.04 o 
  -2  10   6       32.94       34.45      3.49 o 
  -1  10   6      508.10      488.02     10.94 o 
   0  10   6      568.66      593.72     10.74 o 
   1  10   6       41.49       41.38      3.99 o 
   2  10   6      102.56      121.19      6.51 o 
   3  10   6      160.70      203.18     20.05 o 
   4  10   6       73.39       82.91     15.27 o 
   5  10   6        0.21        6.19     10.81 o 
  -4  11   6        5.41        4.68      3.66 o 
  -3  11   6       12.30       13.02      3.08 o 
  -2  11   6      165.88      162.02      6.57 o 
  -1  11   6       41.53       39.06      3.74 o 
   0  11   6      392.17      392.58     10.35 o 
   1  11   6      935.70      950.61     20.52 o 
   2  11   6       13.58        9.67      3.18 o 
   3  11   6      230.95      244.69     13.90 o 
   4  11   6       22.35       17.93     11.14 o 
   5  11   6        1.55        4.00     11.45 o 
  -3  12   6       20.28       21.58      3.81 o 
  -2  12   6        0.23       -0.52      2.33 o 
  -1  12   6       31.73       34.50      4.70 o 
   0  12   6      112.87      118.51      6.93 o 
   1  12   6        1.75        2.52      3.33 o 
   2  12   6      103.96      104.68      8.04 o 
   3  12   6       58.82       49.31     12.79 o 
   4  12   6       50.56       45.78     14.25 o 
  -3  13   6       69.31       67.61      6.22 o 
  -2  13   6      217.79      227.99     12.51 o 
  -1  13   6       60.29       60.50      6.96 o 
   0  13   6      609.41      649.47     25.98 o 
   1  13   6      137.53      147.47     10.51 o 
   2  13   6       17.15       11.64      7.22 o 
   3  13   6        0.02        3.37      9.78 o 
  -2  14   6       55.38       56.30      7.36 o 
  -1  14   6      291.21      315.31     32.42 o 
   0  14   6       12.12       13.86      6.79 o 
   1  14   6       23.38       15.18      6.03 o 
   2  14   6       34.37       36.23     15.52 o 
   0  15   6       33.92       36.01      7.70 o 
   1  15   6       36.13       25.44     11.80 o 
  -1 -10   7        0.21       -1.12      4.35 o 
   0 -10   7        1.56        5.03      5.35 o 
   1 -10   7        1.44        6.36      7.86 o 
   2 -10   7       22.92       29.90      6.91 o 
  -2  -9   7       20.35       16.02      7.21 o 
  -1  -9   7        9.04        0.33      3.67 o 
   0  -9   7       29.60       31.96      6.55 o 
   1  -9   7       76.72       79.94      8.24 o 
   2  -9   7       62.86       52.36      8.22 o 
   3  -9   7       74.39       80.78     11.23 o 
  -3  -8   7        1.60        3.18      5.68 o 
  -2  -8   7       16.74        8.67      5.74 o 
  -1  -8   7        0.60        1.50      3.44 o 
   0  -8   7       38.05       33.98      6.06 o 
   1  -8   7       55.17       58.00      6.95 o 
   2  -8   7      135.90      141.68      7.57 o 
   3  -8   7        0.69        1.67      3.32 o 
   4  -8   7      103.48      117.96     10.19 o 
  -3  -7   7        5.40        0.18      4.86 o 
  -2  -7   7        0.64        3.10      4.90 o 
  -1  -7   7      133.21      128.46     10.70 o 
   0  -7   7       81.38       78.65      6.55 o 
   1  -7   7       86.03       84.01     10.64 o 
   2  -7   7        6.53        6.33      3.46 o 
   3  -7   7      184.78      195.52      9.45 o 
   4  -7   7       13.94       12.30      6.09 o 
  -4  -6   7       54.99       51.05      7.99 o 
  -3  -6   7        3.39        3.63      3.93 o 
  -2  -6   7        5.64        6.48      3.91 o 
  -1  -6   7      306.34      294.53     13.26 o 
   0  -6   7       49.21       41.04      4.06 o 
   1  -6   7      324.80      340.85      9.83 o 
   2  -6   7      470.42      513.80     13.69 o 
   3  -6   7      216.06      219.92     13.78 o 
   4  -6   7       74.80       81.21      7.85 o 
   5  -6   7        0.00       -0.68      3.82 o 
  -4  -5   7       15.72       14.58      5.76 o 
  -3  -5   7        3.02        2.55      3.03 o 
  -2  -5   7       12.74       13.53      3.83 o 
  -1  -5   7      418.05      400.39     10.81 o 
   0  -5   7      464.66      496.71     11.55 o 
   1  -5   7       19.46       19.87      4.44 o 
   2  -5   7      928.36      929.86     18.43 o 
   3  -5   7      583.69      581.82     14.07 o 
   4  -5   7       73.02       71.75      6.14 o 
   5  -5   7       85.02       82.97      9.46 o 
  -5  -4   7       10.76       15.28      5.45 o 
  -4  -4   7       69.89       63.99      6.62 o 
  -3  -4   7       40.25       44.22      4.59 o 
  -2  -4   7      223.36      221.95      7.85 o 
  -1  -4   7       28.32       28.35      3.14 o 
   0  -4   7      437.62      451.10     11.02 o 
   1  -4   7      506.94      519.68     10.76 o 
   2  -4   7      442.97      448.49     11.07 o 
   3  -4   7       22.86       19.08      3.43 o 
   4  -4   7      136.72      136.44      7.51 o 
   5  -4   7        0.27        1.42      3.26 o 
  -5  -3   7       24.21       16.62      4.47 o 
  -4  -3   7       54.92       60.46      6.28 o 
  -3  -3   7        0.25        2.34      2.55 o 
  -2  -3   7       52.67       50.12      4.14 o 
  -1  -3   7      322.91      309.39     11.42 o 
   0  -3   7     1378.27     1400.69     19.45 o 
   1  -3   7       94.55       87.06      4.17 o 
   2  -3   7     1011.67      983.16     18.18 o 
   3  -3   7       20.96       16.78      3.03 o 
   4  -3   7       27.51       27.48      3.48 o 
   5  -3   7        8.49        6.90      3.02 o 
   6  -3   7       17.82       17.84      5.14 o 
  -5  -2   7       16.70       21.57      5.79 o 
  -4  -2   7       42.36       40.35      5.22 o 
  -3  -2   7        5.96        6.61      2.62 o 
  -2  -2   7      239.64      226.21      7.38 o 
  -1  -2   7      236.11      241.25      5.24 o 
   0  -2   7      994.61     1017.90     14.74 o 
   1  -2   7      652.69      630.57      9.91 o 
   2  -2   7       29.33       33.80      2.96 o 
   3  -2   7      567.68      553.61     11.21 o 
   4  -2   7       12.71       11.33      2.99 o 
   5  -2   7       34.86       39.10      4.98 o 
   6  -2   7        6.71        4.97      4.16 o 
  -5  -1   7       10.38       13.00      4.66 o 
  -4  -1   7      149.51      129.59      6.60 o 
  -3  -1   7      152.60      156.18      5.68 o 
  -2  -1   7      464.08      450.30      9.77 o 
  -1  -1   7     1009.58     1005.67     14.04 o 
   0  -1   7      430.08      478.51      8.26 o 
   1  -1   7      101.76      100.19      3.27 o 
   2  -1   7       17.90       16.67      2.12 o 
   3  -1   7       16.23       14.77      2.35 o 
   4  -1   7        1.04        1.67      2.02 o 
   5  -1   7        5.19        5.75      3.63 o 
   6  -1   7       82.37       74.44     10.54 o 
  -5   0   7        9.19        9.91      4.42 o 
  -4   0   7        5.50        7.33      2.79 o 
  -3   0   7      521.66      474.64     10.22 o 
  -2   0   7        0.20        1.04      1.20 o 
  -1   0   7      120.23      112.54      2.83 o 
   0   0   7      546.82      543.70      8.84 o 
   1   0   7       10.50        8.86      1.75 o 
   2   0   7       58.96       67.02      3.52 o 
   3   0   7       78.70       84.00      3.84 o 
   4   0   7      233.21      215.06      6.95 o 
   5   0   7      217.90      240.18      9.14 o 
   6   0   7       66.05       74.04     11.10 o 
  -6   1   7        8.83        5.05      4.87 o 
  -5   1   7       46.58       53.09      5.82 o 
  -4   1   7      155.10      166.59      6.36 o 
  -3   1   7       11.38       12.65      2.33 o 
  -2   1   7      841.85      841.63     12.09 o 
  -1   1   7      218.04      221.09      4.48 o 
   0   1   7        7.50        5.47      1.18 o 
   1   1   7       23.17       26.42      2.02 o 
   2   1   7        0.48        1.15      1.46 o 
   3   1   7      302.27      313.65      8.21 o 
   4   1   7      151.26      150.00      4.67 o 
   5   1   7       41.86       40.28      6.09 o 
   6   1   7      249.70      257.03     18.07 o 
  -6   2   7       71.08       80.45      8.89 o 
  -5   2   7       57.07       58.48      5.95 o 
  -4   2   7      488.58      496.57     11.34 o 
  -3   2   7      237.47      257.33      6.61 o 
  -2   2   7        2.48        2.37      1.15 o 
  -1   2   7      780.17      861.92     11.37 o 
   0   2   7       20.82       27.00      1.82 o 
   1   2   7      119.34      126.17      3.97 o 
   2   2   7        3.23        4.80      1.86 o 
   3   2   7      163.57      168.29      4.87 o 
   4   2   7      263.78      270.31      6.38 o 
   5   2   7        5.74       10.46      8.79 o 
   6   2   7       18.35        7.72      7.03 o 
  -6   3   7       15.59       12.55      4.82 o 
  -5   3   7      511.92      540.40     15.36 o 
  -4   3   7       91.36       93.40      4.53 o 
  -3   3   7      135.30      137.76      4.99 o 
  -2   3   7      435.41      420.04      8.54 o 
  -1   3   7      128.28      162.16      3.95 o 
   0   3   7       49.55       52.37      2.20 o 
   1   3   7      605.95      669.45      9.63 o 
   2   3   7      101.76      117.76      4.26 o 
   3   3   7      545.93      519.93     10.22 o 
   4   3   7      255.62      257.44      6.77 o 
   5   3   7        0.10        4.63      5.51 o 
   6   3   7      131.12      160.79     20.63 o 
  -6   4   7       57.19       63.17      6.85 o 
  -5   4   7      109.81      121.34     11.36 o 
  -4   4   7      674.87      718.12     13.42 o 
  -3   4   7      160.28      161.68      5.49 o 
  -2   4   7       11.30       11.93      2.58 o 
  -1   4   7      351.74      411.80      8.53 o 
   0   4   7     1023.25     1206.49     14.98 o 
   1   4   7       61.24       61.08      2.70 o 
   2   4   7     1396.50     1408.85     20.60 o 
   3   4   7      164.37      173.60      6.29 o 
   4   4   7      791.01      764.48     15.94 o 
   5   4   7      211.36      219.04     15.27 o 
   6   4   7      160.54      172.98     21.81 o 
  -5   5   7       56.59       58.35      5.41 o 
  -4   5   7       16.77       16.42      2.86 o 
  -3   5   7      422.19      421.57      9.41 o 
  -2   5   7      133.41      133.85      4.06 o 
  -1   5   7       11.48        6.42      1.40 o 
   0   5   7      902.04      967.79     11.80 o 
   1   5   7      185.51      215.99      4.47 o 
   2   5   7     1153.72     1119.68     22.23 o 
   3   5   7       81.23       83.13      4.82 o 
   4   5   7       15.78       18.86      3.16 o 
   5   5   7      401.64      433.96     20.47 o 
   6   5   7        4.62        1.82     10.25 o 
  -5   6   7        9.60       11.29      3.72 o 
  -4   6   7       67.18       68.63      4.53 o 
  -3   6   7      867.43      870.45     15.53 o 
  -2   6   7        2.65        2.92      1.39 o 
  -1   6   7      183.31      187.72      3.72 o 
   0   6   7      187.52      209.60      4.20 o 
   1   6   7     1246.83     1287.52     16.07 o 
   2   6   7      108.37      112.76      6.58 o 
   3   6   7      139.87      130.75      8.04 o 
   4   6   7      710.75      725.37     17.23 o 
   5   6   7       25.62       34.92      7.97 o 
   6   6   7       44.62       54.40     10.43 o 
  -5   7   7        0.48        5.57      3.64 o 
  -4   7   7       55.10       50.59      4.29 o 
  -3   7   7       19.46       18.43      2.92 o 
  -2   7   7      227.22      211.44      5.59 o 
  -1   7   7      227.09      233.22      5.19 o 
   0   7   7       67.09       51.06      2.22 o 
   1   7   7      330.52      330.37      7.24 o 
   2   7   7      548.62      512.20     14.75 o 
   3   7   7      522.50      514.85     16.05 o 
   4   7   7      243.32      246.68      9.22 o 
   5   7   7      268.64      280.45     10.65 o 
   6   7   7       23.88       39.32     15.15 o 
  -5   8   7        9.86       10.52      3.32 o 
  -4   8   7        0.14        4.05      3.06 o 
  -3   8   7      166.02      182.21      7.36 o 
  -2   8   7      799.82      802.10     14.25 o 
  -1   8   7      256.79      271.21      8.01 o 
   0   8   7      225.07      198.84      4.20 o 
   1   8   7     1285.78     1289.47     24.47 o 
   2   8   7      396.67      375.18     12.30 o 
   3   8   7      741.65      787.78     21.43 o 
   4   8   7       88.12      108.47     10.72 o 
   5   8   7        7.57        6.65      3.96 o 
   6   8   7        6.17        2.83     12.34 o 
  -5   9   7        1.57       -0.88      3.23 o 
  -4   9   7       80.01       73.71      5.82 o 
  -3   9   7       59.42       59.97      5.04 o 
  -2   9   7      458.35      441.92      9.91 o 
  -1   9   7      305.69      298.66      7.63 o 
   0   9   7       99.36      113.82      3.98 o 
   1   9   7       70.15       71.81      4.86 o 
   2   9   7      892.10      900.18     22.43 o 
   3   9   7       87.90       85.04      7.09 o 
   4   9   7      197.11      173.20     13.41 o 
   5   9   7       96.84      105.97      9.30 o 
  -4  10   7       10.23       13.06      3.89 o 
  -3  10   7      200.00      209.83      8.66 o 
  -2  10   7       92.86       94.26      4.99 o 
  -1  10   7        9.34        4.48      2.08 o 
   0  10   7      146.13      150.81      5.88 o 
   1  10   7        8.88        6.48      2.56 o 
   2  10   7        1.19        2.72      2.90 o 
   3  10   7      151.45      139.59      8.92 o 
   4  10   7        0.64        5.53      5.33 o 
   5  10   7        9.61       12.83     11.84 o 
  -4  11   7       37.82       36.18      5.22 o 
  -3  11   7        7.61        7.59      3.97 o 
  -2  11   7        7.68        9.50      2.65 o 
  -1  11   7      857.17      832.55     15.49 o 
   0  11   7        0.02       -0.19      2.21 o 
   1  11   7      275.76      264.80      9.23 o 
   2  11   7       10.48       15.82      4.46 o 
   3  11   7        5.43       17.49      6.03 o 
   4  11   7       27.76       13.32     10.78 o 
   5  11   7       81.82       74.63     17.85 o 
  -3  12   7      144.94      146.24     16.19 o 
  -2  12   7       19.68       14.51      3.47 o 
  -1  12   7       75.19       85.54      6.34 o 
   0  12   7       35.88       46.03      6.10 o 
   1  12   7       25.67       28.60      4.14 o 
   2  12   7       38.33       29.05      5.34 o 
   3  12   7        1.74        8.65      6.86 o 
   4  12   7        0.32       -0.59     10.94 o 
  -3  13   7        1.38        2.27      3.74 o 
  -2  13   7      281.77      263.00     24.74 o 
  -1  13   7       18.13       11.44      4.32 o 
   0  13   7        0.07        4.17      4.11 o 
   1  13   7        1.31        2.29      3.58 o 
   2  13   7       21.22       12.92      4.74 o 
   3  13   7       20.41       16.83     11.33 o 
  -2  14   7       15.34       15.05      5.19 o 
  -1  14   7      192.23      164.94     11.01 o 
   0  14   7       14.76       14.20      5.76 o 
   1  14   7        2.24        1.72      5.19 o 
   2  14   7        1.06        1.19      4.32 o 
   0  15   7        8.69       16.84      6.88 o 
   1  15   7        0.89       -2.93      5.26 o 
  -1  -9   8        9.46       12.22      5.07 o 
   0  -9   8      305.55      289.66     55.57 o 
   1  -9   8      195.74      185.54     13.71 o 
   2  -9   8        7.45        3.20      5.26 o 
  -2  -8   8       11.51        9.93      6.10 o 
  -1  -8   8        4.17        6.01      6.01 o 
   0  -8   8       78.73       80.90      8.60 o 
   1  -8   8       12.19       12.32      4.90 o 
   2  -8   8      223.94      216.34     18.23 o 
   3  -8   8       22.47       18.44      4.40 o 
  -3  -7   8       13.39       11.47      6.51 o 
  -2  -7   8      602.52      531.89     31.77 o 
  -1  -7   8       55.40       55.22      6.05 o 
   0  -7   8      249.29      224.89     11.86 o 
   1  -7   8      432.70      416.47     15.05 o 
   2  -7   8       45.62       38.31      5.98 o 
   3  -7   8      134.03      141.88      8.82 o 
   4  -7   8       51.99       54.80      9.49 o 
  -4  -6   8        0.04        5.59      6.10 o 
  -3  -6   8        0.49        3.48      4.20 o 
  -2  -6   8        1.73        0.54      4.71 o 
  -1  -6   8      652.81      690.65     27.60 o 
   0  -6   8        1.24        0.93      2.80 o 
   1  -6   8      473.55      456.24     15.08 o 
   2  -6   8      288.15      304.48     12.26 o 
   3  -6   8       11.16        6.71      5.08 o 
   4  -6   8      117.91      112.92      8.14 o 
  -4  -5   8       62.46       60.16      8.59 o 
  -3  -5   8      134.14      124.55      8.62 o 
  -2  -5   8        2.08        1.99      3.08 o 
  -1  -5   8       49.76       56.31      4.61 o 
   0  -5   8      250.63      228.95     19.66 o 
   1  -5   8       35.17       32.51      3.79 o 
   2  -5   8      130.24      142.61     11.04 o 
   3  -5   8        9.05        4.07      3.27 o 
   4  -5   8       29.73       34.29      6.36 o 
   5  -5   8       18.97       15.35      5.19 o 
  -4  -4   8       68.63       69.34      7.23 o 
  -3  -4   8        1.99        1.50      3.04 o 
  -2  -4   8      465.00      461.80     12.61 o 
  -1  -4   8      225.99      227.16      7.91 o 
   0  -4   8        3.57        4.12      2.11 o 
   1  -4   8      225.46      213.48      7.27 o 
   2  -4   8        4.31        6.65      2.63 o 
   3  -4   8       38.44       40.63      4.43 o 
   4  -4   8       53.45       51.65      8.58 o 
   5  -4   8       53.98       67.37      6.19 o 
  -5  -3   8        0.01        0.28      3.73 o 
  -4  -3   8       15.30       13.19      4.54 o 
  -3  -3   8      276.12      280.41     17.88 o 
  -2  -3   8       26.77       24.04      3.61 o 
  -1  -3   8       76.45       80.26      6.50 o 
   0  -3   8      334.17      331.73      7.36 o 
   1  -3   8       56.95       54.24      4.25 o 
   2  -3   8      111.40      115.32      5.76 o 
   3  -3   8      154.05      145.20      6.72 o 
   4  -3   8       57.14       57.12      5.31 o 
   5  -3   8       86.50       81.46      6.15 o 
  -5  -2   8       88.34       95.12      7.85 o 
  -4  -2   8       44.56       43.68      8.73 o 
  -3  -2   8       50.26       50.31      4.76 o 
  -2  -2   8      378.44      382.89      9.93 o 
  -1  -2   8        0.18        2.08      1.47 o 
   0  -2   8       55.04       60.61      3.22 o 
   1  -2   8        5.33        3.02      1.62 o 
   2  -2   8       26.09       21.59      2.99 o 
   3  -2   8      171.55      165.31      6.12 o 
   4  -2   8       50.14       53.93      4.53 o 
   5  -2   8      147.17      162.51      6.98 o 
   6  -2   8      341.82      396.48     13.62 o 
  -5  -1   8        5.00        6.47      4.77 o 
  -4  -1   8      406.35      383.91     11.56 o 
  -3  -1   8      405.02      430.25     11.90 o 
  -2  -1   8        3.21        5.59      2.14 o 
  -1  -1   8      378.05      383.25      7.15 o 
   0  -1   8      434.56      462.12      8.41 o 
   1  -1   8       19.41       20.87      2.36 o 
   2  -1   8       48.16       60.57      3.57 o 
   3  -1   8      121.22      134.02      5.44 o 
   4  -1   8      279.25      289.32     10.81 o 
   5  -1   8      380.72      381.75     12.23 o 
   6  -1   8       78.82       95.82     10.41 o 
  -5   0   8      124.59      104.43      8.74 o 
  -4   0   8       32.07       25.75      3.98 o 
  -3   0   8      629.39      612.37     14.64 o 
  -2   0   8      218.88      215.38      6.91 o 
  -1   0   8       35.71       43.27      2.12 o 
   0   0   8       36.75       36.62      3.01 o 
   1   0   8        4.19        3.09      1.27 o 
   2   0   8       68.02       72.76      4.52 o 
   3   0   8      287.15      289.27      7.00 o 
   4   0   8      187.17      176.69      6.82 o 
   5   0   8      228.07      239.91      9.43 o 
   6   0   8      276.02      277.03     19.76 o 
  -5   1   8       26.71       17.56      5.39 o 
  -4   1   8       30.26       34.88      7.01 o 
  -3   1   8      116.86      102.53      5.90 o 
  -2   1   8        0.42        2.69      1.38 o 
  -1   1   8        6.23        5.46      1.36 o 
   0   1   8       28.79       29.14      1.84 o 
   1   1   8       11.70       24.79      2.67 o 
   2   1   8      126.22      113.09      6.10 o 
   3   1   8      106.82      108.36      4.97 o 
   4   1   8      228.38      228.07      6.68 o 
   5   1   8        0.29        3.62      5.61 o 
   6   1   8      127.70      123.63     13.77 o 
  -5   2   8      426.65      434.87     29.77 o 
  -4   2   8       80.10       72.95      4.95 o 
  -3   2   8       61.83       72.79      5.78 o 
  -2   2   8      287.34      323.09      7.00 o 
  -1   2   8      182.66      195.58      4.32 o 
   0   2   8      147.58      163.83      4.06 o 
   1   2   8      323.78      317.76      8.80 o 
   2   2   8     1082.90     1016.16     17.87 o 
   3   2   8      354.51      319.74      7.88 o 
   4   2   8       19.33       21.35      3.01 o 
   5   2   8      540.95      519.85     43.82 o 
   6   2   8       29.60       23.59      8.94 o 
  -5   3   8      266.42      299.69     22.74 o 
  -4   3   8       83.71       81.72      5.21 o 
  -3   3   8       44.60       42.31      3.29 o 
  -2   3   8       61.96       73.11      3.82 o 
  -1   3   8       58.83       69.39      2.55 o 
   0   3   8      301.32      306.92      5.76 o 
   1   3   8     1642.95     1650.71     21.73 o 
   2   3   8       21.98       22.24      3.41 o 
   3   3   8      828.85      804.26     14.19 o 
   4   3   8      367.37      347.84      9.90 o 
   5   3   8        2.80       -0.84      5.67 o 
   6   3   8      132.59      155.70     20.88 o 
  -5   4   8       21.48       17.71      4.69 o 
  -4   4   8       82.49       78.77      6.58 o 
  -3   4   8       88.22       96.22      4.62 o 
  -2   4   8       38.78       35.90      3.14 o 
  -1   4   8      545.93      592.13      9.59 o 
   0   4   8       83.38       86.79      2.84 o 
   1   4   8      749.21      710.56     11.92 o 
   2   4   8     1194.11     1134.29     17.65 o 
   3   4   8      203.69      186.60      6.82 o 
   4   4   8      344.16      342.67      9.86 o 
   5   4   8      181.16      146.06     13.12 o 
   6   4   8       16.88       18.88     12.16 o 
  -5   5   8       26.75       22.60      4.95 o 
  -4   5   8       91.74       88.25      4.92 o 
  -3   5   8      156.49      160.66      6.73 o 
  -2   5   8      322.02      343.06      8.09 o 
  -1   5   8       70.36       76.69      3.30 o 
   0   5   8      898.17      878.76     11.91 o 
   1   5   8      245.54      239.22      4.73 o 
   2   5   8      103.15      105.81      5.12 o 
   3   5   8      911.72      881.26     17.54 o 
   4   5   8       72.53       70.63      5.05 o 
   5   5   8      187.08      205.26     19.90 o 
   6   5   8       16.97       17.05      8.20 o 
  -5   6   8        1.66       -0.22      3.30 o 
  -4   6   8        6.00        4.54      2.62 o 
  -3   6   8       15.25       15.50      3.48 o 
  -2   6   8      172.05      174.57      5.83 o 
  -1   6   8      368.27      363.70      7.24 o 
   0   6   8       22.44       27.78      1.91 o 
   1   6   8      905.54      870.39     12.74 o 
   2   6   8      426.48      412.83     10.29 o 
   3   6   8      351.99      348.85     10.73 o 
   4   6   8       44.28       43.87      8.96 o 
   5   6   8       47.37       57.59     14.90 o 
   6   6   8        1.73        1.77      8.97 o 
  -5   7   8       34.40       32.27      5.20 o 
  -4   7   8       82.25       74.74      5.10 o 
  -3   7   8      577.37      598.30     12.56 o 
  -2   7   8        9.39        6.78      2.30 o 
  -1   7   8      111.02      102.06      3.26 o 
   0   7   8      781.41      768.84      9.80 o 
   1   7   8        0.31        1.80      1.62 o 
   2   7   8     1259.51     1257.87     28.65 o 
   3   7   8      338.81      340.93     12.78 o 
   4   7   8       86.79       87.32      6.32 o 
   5   7   8       27.06       22.91      4.63 o 
   6   7   8       69.91       58.63     28.65 o 
  -5   8   8       13.82       10.16      3.44 o 
  -4   8   8       75.85       77.46      5.38 o 
  -3   8   8       70.76       63.21      4.66 o 
  -2   8   8       34.67       37.49      3.61 o 
  -1   8   8        0.07        1.41      1.43 o 
   0   8   8      162.80      135.62      3.57 o 
   1   8   8      378.07      364.23     10.76 o 
   2   8   8       48.69       58.22      5.47 o 
   3   8   8      784.34      781.27     21.65 o 
   4   8   8       81.99       74.48      9.53 o 
   5   8   8       56.87       51.90      6.10 o 
   6   8   8        1.35       22.26     14.10 o 
  -4   9   8       86.62       85.65      6.29 o 
  -3   9   8      122.86      123.75      7.71 o 
  -2   9   8        3.60        2.19      1.85 o 
  -1   9   8      189.54      191.29      5.66 o 
   0   9   8       73.16       86.77      4.72 o 
   1   9   8       52.08       57.96      6.06 o 
   2   9   8        6.41        7.76      5.28 o 
   3   9   8       16.98       15.53      5.34 o 
   4   9   8      257.53      275.23     19.07 o 
   5   9   8      105.69      110.70      8.53 o 
  -4  10   8        0.35        1.23      3.03 o 
  -3  10   8       97.13       91.43      6.26 o 
  -2  10   8      135.92      146.96      6.11 o 
  -1  10   8      144.54      131.47      8.58 o 
   0  10   8      413.14      409.98     11.18 o 
   1  10   8      151.46      144.15      7.68 o 
   2  10   8       67.53       70.66      6.23 o 
   3  10   8        1.27        2.62      3.58 o 
   4  10   8       31.43       37.43      8.28 o 
   5  10   8        6.54       10.00      5.91 o 
  -4  11   8       80.92       84.49     10.37 o 
  -3  11   8       39.62       37.38      4.85 o 
  -2  11   8        1.08        0.16      2.11 o 
  -1  11   8      145.16      161.32      6.47 o 
   0  11   8       33.34       32.11      5.08 o 
   1  11   8       53.22       50.11      5.28 o 
   2  11   8        8.69       12.53      6.50 o 
   3  11   8        2.20       -1.77      4.68 o 
   4  11   8       74.59       77.62     10.54 o 
   5  11   8      158.87      116.14     20.18 o 
  -3  12   8      300.77      347.35     16.80 o 
  -2  12   8      247.31      268.59     10.29 o 
  -1  12   8       73.16       75.24     11.76 o 
   0  12   8       98.45       93.27      8.97 o 
   1  12   8       12.51        4.60      5.58 o 
   2  12   8       18.97       22.40      6.13 o 
   3  12   8      104.89      116.23     19.06 o 
   4  12   8        0.98       -1.16      9.74 o 
  -3  13   8       17.62       20.64      5.10 o 
  -2  13   8      246.58      255.93     12.96 o 
  -1  13   8        6.47       11.67      4.46 o 
   0  13   8        0.85        0.18      4.09 o 
   1  13   8        0.20        0.27      3.72 o 
   2  13   8        0.19        2.75      4.79 o 
   3  13   8        1.30        4.41      6.00 o 
  -2  14   8        0.80       -0.17      4.04 o 
  -1  14   8       22.06       20.30      5.69 o 
   0  14   8       47.53       52.74      8.21 o 
   1  14   8        0.36        5.00      5.26 o 
   2  14   8       35.47       46.37      9.11 o 
   0  15   8       14.37       19.53      6.80 o 
   1  15   8        5.99        5.85      6.05 o 
  -1  -8   9      106.31       99.80     15.01 o 
   0  -8   9       57.38       63.09      8.08 o 
   1  -8   9       98.62      105.57     17.16 o 
   2  -8   9       12.76       13.01      5.79 o 
  -2  -7   9      109.07      104.12     22.40 o 
  -1  -7   9       12.55       11.10      6.05 o 
   0  -7   9       93.91       84.72      8.59 o 
   1  -7   9      284.99      309.71     17.85 o 
   2  -7   9        3.69       -0.94      4.19 o 
   3  -7   9       12.28       13.06      4.83 o 
  -3  -6   9       49.07       49.73      7.04 o 
  -2  -6   9        7.39        7.59      4.62 o 
  -1  -6   9      137.36      140.83     23.69 o 
   0  -6   9       62.96       79.38     15.66 o 
   1  -6   9      174.36      167.25      9.63 o 
   2  -6   9        0.18        2.96      3.44 o 
   3  -6   9       53.64       57.35      6.36 o 
   4  -6   9        0.26        2.27      4.13 o 
  -3  -5   9       33.02       38.91      6.33 o 
  -2  -5   9        0.08        2.13      3.64 o 
  -1  -5   9        0.41        5.47      3.57 o 
   0  -5   9      230.00      250.41      9.16 o 
   1  -5   9        0.39        3.20      3.48 o 
   2  -5   9       54.22       56.26      5.59 o 
   3  -5   9      266.82      252.68     10.25 o 
   4  -5   9       48.40       30.77      5.27 o 
  -4  -4   9       94.68       91.33      7.23 o 
  -3  -4   9       13.61       11.51      4.52 o 
  -2  -4   9       18.72       22.91      3.77 o 
  -1  -4   9      260.51      256.89      9.59 o 
   0  -4   9        3.81        3.62      2.31 o 
   1  -4   9      147.64      144.92      6.59 o 
   2  -4   9      123.26      132.20      6.82 o 
   3  -4   9       13.83        7.10      3.38 o 
   4  -4   9      585.76      580.59     16.20 o 
   5  -4   9       46.17       54.23      6.34 o 
  -4  -3   9       82.35       77.75      7.18 o 
  -3  -3   9       89.32       90.40      7.41 o 
  -2  -3   9       10.09       10.44      2.90 o 
  -1  -3   9      374.15      360.65     11.06 o 
   0  -3   9        6.11        6.47      2.13 o 
   1  -3   9       51.44       55.64      4.35 o 
   2  -3   9        4.14        3.23      2.42 o 
   3  -3   9       19.34       18.34      3.83 o 
   4  -3   9       12.12        3.34      3.25 o 
   5  -3   9      211.70      220.63      9.71 o 
  -5  -2   9       72.63       81.02     10.82 o 
  -4  -2   9      233.19      215.67     22.61 o 
  -3  -2   9        1.06        8.67      3.22 o 
  -2  -2   9       56.77       56.19      4.42 o 
  -1  -2   9       73.98       77.31      5.32 o 
   0  -2   9        8.96       11.13      2.22 o 
   1  -2   9      125.71      122.62      5.39 o 
   2  -2   9       23.18       27.55      3.48 o 
   3  -2   9      326.34      300.34      8.43 o 
   4  -2   9      356.39      358.94     10.32 o 
   5  -2   9        0.05        1.40      3.03 o 
  -5  -1   9        5.67        6.10      3.85 o 
  -4  -1   9       44.13       47.53      5.28 o 
  -3  -1   9       10.96       12.69      3.50 o 
  -2  -1   9        2.17        3.38      2.29 o 
  -1  -1   9       34.00       31.75      3.71 o 
   0  -1   9        3.40        4.71      1.77 o 
   1  -1   9       13.09        8.67      2.09 o 
   2  -1   9      539.25      525.76     11.76 o 
   3  -1   9      137.05      133.25      5.82 o 
   4  -1   9       82.92       99.36      5.84 o 
   5  -1   9      542.74      572.01     13.48 o 
   6  -1   9        7.72        5.31     11.60 o 
  -5   0   9       75.13       69.93      6.03 o 
  -4   0   9       42.47       35.51      6.50 o 
  -3   0   9       15.20       15.89      3.58 o 
  -2   0   9        7.77        6.55      2.29 o 
  -1   0   9        6.02        4.16      1.88 o 
   0   0   9       76.89       78.26      3.53 o 
   1   0   9      184.73      166.60      4.75 o 
   2   0   9       26.31       30.08      3.05 o 
   3   0   9      908.68      862.71     15.94 o 
   4   0   9       35.66       21.42      3.58 o 
   5   0   9        3.86       10.70      3.69 o 
   6   0   9      100.99      126.95     32.09 o 
  -5   1   9       65.38       57.58     13.92 o 
  -4   1   9       68.55       81.90     10.15 o 
  -3   1   9        7.22        4.56      2.89 o 
  -2   1   9        0.00        0.86      1.63 o 
  -1   1   9       74.23       76.19      3.15 o 
   0   1   9      250.37      261.57      5.96 o 
   1   1   9      240.01      239.27      5.51 o 
   2   1   9      275.25      240.94      8.83 o 
   3   1   9        7.65        8.27      2.31 o 
   4   1   9      183.48      183.80      6.95 o 
   5   1   9        6.90        7.39      4.37 o 
   6   1   9        0.13        5.68      7.93 o 
  -5   2   9        0.07        0.66      4.61 o 
  -4   2   9       50.89       43.64      4.81 o 
  -3   2   9        1.37        2.13      2.51 o 
  -2   2   9       61.74       53.28      5.72 o 
  -1   2   9       28.42       27.02      2.06 o 
   0   2   9      904.93      899.94     11.66 o 
   1   2   9     1800.30     1854.76     22.91 o 
   2   2   9      533.98      537.88     11.64 o 
   3   2   9      583.83      557.44     12.50 o 
   4   2   9      239.76      203.53      6.76 o 
   5   2   9       60.80       67.80      5.58 o 
   6   2   9        1.42        4.57     11.56 o 
  -5   3   9       28.00       24.33      5.22 o 
  -4   3   9      115.67      117.70      6.31 o 
  -3   3   9        0.02        1.57      2.02 o 
  -2   3   9      178.60      175.08      6.28 o 
  -1   3   9       10.08       10.94      1.46 o 
   0   3   9      217.30      226.55      4.69 o 
   1   3   9      877.48      819.41     20.82 o 
   2   3   9      385.67      369.87      8.99 o 
   3   3   9      365.00      379.52      8.93 o 
   4   3   9      497.00      473.51     12.33 o 
   5   3   9        3.07        0.59      3.15 o 
   6   3   9        0.45        5.47      8.00 o 
  -5   4   9        0.33        3.90      4.14 o 
  -4   4   9       97.25       92.41      5.77 o 
  -3   4   9        7.64        7.26      2.31 o 
  -2   4   9       91.55      114.85      4.93 o 
  -1   4   9      745.60      744.49      9.79 o 
   0   4   9      290.18      276.04      4.94 o 
   1   4   9      380.01      409.33      7.63 o 
   2   4   9       40.24       52.35      3.30 o 
   3   4   9        3.54        2.93      2.43 o 
   4   4   9       62.13       45.56      4.42 o 
   5   4   9       31.33       26.20      7.61 o 
   6   4   9       19.28       38.76     13.69 o 
  -5   5   9        5.85        8.83      4.65 o 
  -4   5   9       10.47        7.46      2.78 o 
  -3   5   9      113.40      114.21      5.38 o 
  -2   5   9       72.37       71.62      4.17 o 
  -1   5   9      227.54      213.99      6.09 o 
   0   5   9      599.80      568.04     10.67 o 
   1   5   9      953.78      974.34     12.65 o 
   2   5   9      454.87      439.86     10.74 o 
   3   5   9      246.06      236.39      8.06 o 
   4   5   9        7.86        2.95      2.77 o 
   5   5   9       27.22       18.65      4.03 o 
   6   5   9       64.44       68.24     11.78 o 
  -5   6   9        6.53        8.19      3.37 o 
  -4   6   9       10.83       12.17      3.07 o 
  -3   6   9        7.71        3.30      2.42 o 
  -2   6   9      648.66      629.88     12.36 o 
  -1   6   9      370.97      348.74      8.54 o 
   0   6   9        9.97       12.11      1.74 o 
   1   6   9      515.43      515.20      8.94 o 
   2   6   9      427.78      417.68      9.88 o 
   3   6   9       12.37       11.30      2.99 o 
   4   6   9      214.98      204.52      9.00 o 
   5   6   9       37.90       39.33      5.37 o 
   6   6   9        1.39       -5.47      7.01 o 
  -5   7   9       79.56       81.03      8.77 o 
  -4   7   9       57.21       61.25      4.84 o 
  -3   7   9      176.89      168.54      7.29 o 
  -2   7   9      321.35      336.13      8.64 o 
  -1   7   9      116.62      101.87      6.00 o 
   0   7   9      737.38      752.90     10.41 o 
   1   7   9        6.85        6.44      2.14 o 
   2   7   9     1045.04     1002.44     25.93 o 
   3   7   9      528.93      527.64     14.23 o 
   4   7   9        9.31       10.22      4.20 o 
   5   7   9       17.60       21.62      4.99 o 
   6   7   9       30.49       21.16      9.16 o 
  -5   8   9       48.53       59.99      5.82 o 
  -4   8   9      310.83      309.43      9.36 o 
  -3   8   9      150.49      131.55      6.47 o 
  -2   8   9      483.79      456.04     10.53 o 
  -1   8   9      294.79      334.15      8.24 o 
   0   8   9       21.75       19.80      2.06 o 
   1   8   9      134.70      127.24      7.16 o 
   2   8   9      160.89      160.21      8.32 o 
   3   8   9       92.20       98.42      7.78 o 
   4   8   9        6.58        3.61      3.86 o 
   5   8   9        4.14        5.16      4.21 o 
  -4   9   9       50.23       45.95      6.55 o 
  -3   9   9      107.23      112.38      6.14 o 
  -2   9   9       12.58       13.64      2.95 o 
  -1   9   9      407.67      377.01      8.32 o 
   0   9   9       69.57       84.30      4.09 o 
   1   9   9        3.54        2.52      2.40 o 
   2   9   9       38.18       33.18      4.84 o 
   3   9   9       99.46       79.17     11.81 o 
   4   9   9       26.95       26.17      7.51 o 
   5   9   9       29.98       35.28      6.06 o 
  -4  10   9      150.17      147.74      8.49 o 
  -3  10   9       29.46       20.14      3.78 o 
  -2  10   9      493.49      466.36     11.34 o 
  -1  10   9      152.32      145.70      7.16 o 
   0  10   9      148.42      137.49      7.91 o 
   1  10   9        5.11        8.50      3.37 o 
   2  10   9       42.02       39.98      7.99 o 
   3  10   9       26.88       38.91      7.58 o 
   4  10   9       22.23       19.63     10.20 o 
   5  10   9       40.09       27.25      6.13 o 
  -4  11   9      125.68      136.66      7.71 o 
  -3  11   9      353.43      397.56     12.37 o 
  -2  11   9       53.71       53.47      6.57 o 
  -1  11   9        5.45       11.09      2.68 o 
   0  11   9       10.12        9.72      4.27 o 
   1  11   9        6.53        6.32      3.38 o 
   2  11   9       24.87       24.11      9.44 o 
   3  11   9        0.92       -1.87      4.55 o 
   4  11   9        0.23        1.57      5.96 o 
  -3  12   9       28.07       25.93      4.67 o 
  -2  12   9       44.21       43.71      5.24 o 
  -1  12   9        7.27       11.21      3.99 o 
   0  12   9       38.01       45.15     10.57 o 
   1  12   9        9.77        7.50      4.87 o 
   2  12   9       39.59       29.49      6.90 o 
   3  12   9      307.36      319.88     17.47 o 
   4  12   9       26.50       16.35      7.56 o 
  -2  13   9       20.16       15.02      4.39 o 
  -1  13   9       25.36       19.66      5.23 o 
   0  13   9        3.23        2.89      4.20 o 
   1  13   9       67.00       79.11      9.39 o 
   2  13   9       12.61       23.80      7.21 o 
   3  13   9       34.19       23.93      8.62 o 
  -1  14   9       28.77       21.78      5.86 o 
   0  14   9       14.49       14.40      6.19 o 
   1  14   9       12.03       11.63      6.41 o 
   2  14   9       83.67       82.40     10.45 o 
   0  -8  10       50.65       42.79     13.84 o 
   1  -8  10       22.05       21.85      6.96 o 
  -1  -7  10      242.53      233.39     16.16 o 
   0  -7  10      152.45      130.50     17.75 o 
   1  -7  10        1.05        1.22      5.01 o 
   2  -7  10        5.83        9.52      4.99 o 
   3  -7  10        0.05        2.24      4.23 o 
  -2  -6  10        9.00        8.68      5.18 o 
  -1  -6  10        0.10       -2.25      5.17 o 
   0  -6  10       89.23       94.23      8.65 o 
   1  -6  10        1.76        0.87      3.66 o 
   2  -6  10       25.16       15.87      5.17 o 
   3  -6  10       21.88       28.06      5.38 o 
  -3  -5  10       49.66       61.16     11.74 o 
  -2  -5  10      232.92      238.99     11.77 o 
  -1  -5  10        3.25        6.02      5.04 o 
   0  -5  10        0.14       -1.88      3.24 o 
   1  -5  10       25.86       24.93      5.32 o 
   2  -5  10        0.88        9.99      3.78 o 
   3  -5  10      209.85      222.81     14.58 o 
   4  -5  10        1.64        1.51      4.10 o 
  -3  -4  10       30.21       35.24      5.40 o 
  -2  -4  10       36.73       35.75      7.82 o 
  -1  -4  10       31.16       34.33      5.08 o 
   0  -4  10       18.01       18.64      3.64 o 
   1  -4  10        2.70        2.42      3.07 o 
   2  -4  10       35.60       41.02      7.09 o 
   3  -4  10       41.53       45.21      5.61 o 
   4  -4  10      156.23      152.24     15.48 o 
  -4  -3  10        7.38       12.92      4.50 o 
  -3  -3  10       25.47       24.24      4.66 o 
  -2  -3  10        0.45        2.31      2.85 o 
  -1  -3  10       33.30       24.40      4.21 o 
   0  -3  10      219.07      215.89      8.15 o 
   1  -3  10       21.98       24.03      4.01 o 
   2  -3  10       47.68       43.39      4.56 o 
   3  -3  10      132.07      161.05     19.56 o 
   4  -3  10       51.18       54.60      7.86 o 
   5  -3  10      335.97      411.83     16.43 o 
  -4  -2  10       59.00       59.44      6.14 o 
  -3  -2  10        1.23        4.61      3.41 o 
  -2  -2  10        3.48        3.39      2.73 o 
  -1  -2  10       84.95       76.96      5.72 o 
   0  -2  10       13.48       17.06      3.11 o 
   1  -2  10      709.92      690.57     19.42 o 
   2  -2  10      435.29      424.89     11.25 o 
   3  -2  10       63.44       72.95      5.95 o 
   4  -2  10      236.08      263.87      9.12 o 
   5  -2  10        3.36        2.62      3.41 o 
  -4  -1  10        2.40        1.90      3.55 o 
  -3  -1  10      117.15      114.97      7.52 o 
  -2  -1  10       10.04       11.51      3.36 o 
  -1  -1  10      112.74      116.07      6.50 o 
   0  -1  10        3.38        4.51      1.93 o 
   1  -1  10        2.86        3.14      2.24 o 
   2  -1  10      502.05      494.24     13.24 o 
   3  -1  10        6.63        9.46      3.10 o 
   4  -1  10       56.56       55.61      4.93 o 
   5  -1  10       82.79       94.43      7.57 o 
  -5   0  10       21.36       18.63      4.62 o 
  -4   0  10        0.03        4.23      3.44 o 
  -3   0  10       58.10       54.23      5.24 o 
  -2   0  10        2.34        4.67      2.79 o 
  -1   0  10       87.72       85.22      7.61 o 
   0   0  10       81.59       93.88      4.03 o 
   1   0  10      366.21      346.94      7.68 o 
   2   0  10       77.62       71.93      4.45 o 
   3   0  10        7.20       13.51      3.13 o 
   4   0  10       28.26       36.29      5.58 o 
   5   0  10       18.97       15.27      4.35 o 
   6   0  10       31.30       38.02     11.97 o 
  -5   1  10        7.42        3.64      3.81 o 
  -4   1  10        3.04        1.89      3.24 o 
  -3   1  10       36.14       39.25      4.79 o 
  -2   1  10      117.10      120.88      6.82 o 
  -1   1  10      464.64      466.40     11.04 o 
   0   1  10      749.08      736.45     12.13 o 
   1   1  10      408.90      396.54      8.20 o 
   2   1  10      901.13      869.10     15.49 o 
   3   1  10      148.17      117.63      6.47 o 
   4   1  10      109.81      101.54      7.48 o 
   5   1  10       11.85       13.67      4.80 o 
   6   1  10       13.56       15.68     12.53 o 
  -5   2  10      110.15      111.75      8.99 o 
  -4   2  10       27.92       16.56      4.03 o 
  -3   2  10        3.52        2.71      3.03 o 
  -2   2  10       96.12      102.40      5.24 o 
  -1   2  10       16.43       13.08      2.33 o 
   0   2  10     1249.80     1256.76     16.57 o 
   1   2  10        4.99        4.47      1.81 o 
   2   2  10      491.78      512.88     13.66 o 
   3   2  10      516.32      476.80     10.85 o 
   4   2  10       15.81       10.44      3.15 o 
   5   2  10       11.68        5.27      3.74 o 
   6   2  10        5.59        7.56      8.08 o 
  -5   3  10      111.85      118.85      9.45 o 
  -4   3  10      125.28      126.90      7.61 o 
  -3   3  10       13.83       13.55      3.68 o 
  -2   3  10      546.13      575.89     12.73 o 
  -1   3  10      136.07      140.14      5.00 o 
   0   3  10       30.90       27.49      1.98 o 
   1   3  10       41.37       45.04      4.17 o 
   2   3  10      396.31      373.10     12.41 o 
   3   3  10        7.62       10.15      2.60 o 
   4   3  10        6.04        3.76      3.17 o 
   5   3  10       21.43       21.39      4.84 o 
   6   3  10       20.66       28.16     10.07 o 
  -5   4  10       74.58       65.57      5.40 o 
  -4   4  10       40.33       41.87      4.71 o 
  -3   4  10      273.32      272.41     13.32 o 
  -2   4  10      561.29      553.03     12.48 o 
  -1   4  10     1060.54     1109.04     19.76 o 
   0   4  10      619.49      647.36      8.95 o 
   1   4  10        3.53        3.14      1.66 o 
   2   4  10      602.50      592.97     11.52 o 
   3   4  10      392.45      362.14     10.46 o 
   4   4  10        3.43        4.15      3.11 o 
   5   4  10       24.04       20.61      5.12 o 
   6   4  10      100.05       75.41     16.74 o 
  -5   5  10        1.46        5.67      3.46 o 
  -4   5  10      108.09       99.28      6.34 o 
  -3   5  10       29.61       25.92      3.46 o 
  -2   5  10       40.84       40.82      3.64 o 
  -1   5  10      816.99      862.23     16.55 o 
   0   5  10      423.47      420.54      7.35 o 
   1   5  10      989.73      979.62     13.81 o 
   2   5  10        0.00        0.98      2.20 o 
   3   5  10        0.11       -0.25      2.42 o 
   4   5  10       24.80       22.10      4.84 o 
   5   5  10        7.86        5.95      4.05 o 
   6   5  10       40.02       57.97     15.29 o 
  -5   6  10      148.06      159.97     11.75 o 
  -4   6  10      571.24      589.98     18.78 o 
  -3   6  10      644.60      624.03     13.13 o 
  -2   6  10      139.86      138.89      5.88 o 
  -1   6  10       94.88       86.69      7.28 o 
   0   6  10      186.30      181.47      5.02 o 
   1   6  10      194.39      196.07      5.21 o 
   2   6  10      311.28      308.42      7.88 o 
   3   6  10       50.36       53.29      5.37 o 
   4   6  10      390.14      376.03     14.00 o 
   5   6  10       50.47       49.17      6.10 o 
   6   6  10       13.01        7.74      8.69 o 
  -4   7  10       45.03       44.78      4.52 o 
  -3   7  10       11.54        8.12      2.77 o 
  -2   7  10      539.98      556.07     19.03 o 
  -1   7  10        0.05        1.62      1.86 o 
   0   7  10      118.73      113.14      4.17 o 
   1   7  10       20.80       17.71      3.08 o 
   2   7  10       89.78       89.29      6.86 o 
   3   7  10        2.47        3.67      3.05 o 
   4   7  10       43.06       34.62      5.57 o 
   5   7  10      121.07      125.57     17.20 o 
  -4   8  10       48.95       52.74      4.88 o 
  -3   8  10      201.19      191.21      7.50 o 
  -2   8  10        0.22       -0.87      2.27 o 
  -1   8  10       67.39       66.16      7.10 o 
   0   8  10       58.58       57.67      3.76 o 
   1   8  10        9.78        3.06      2.37 o 
   2   8  10       27.85       27.32      5.57 o 
   3   8  10      317.22      316.52     13.04 o 
   4   8  10      367.66      389.62     14.91 o 
   5   8  10       96.33      114.21      8.79 o 
  -4   9  10        3.09        4.78      3.21 o 
  -3   9  10      168.77      163.40      9.34 o 
  -2   9  10       39.34       37.35      4.71 o 
  -1   9  10       71.28       58.29      4.27 o 
   0   9  10        1.42        2.31      2.63 o 
   1   9  10        1.51        3.95      2.78 o 
   2   9  10       50.99       63.44      6.53 o 
   3   9  10        3.12        0.81      3.90 o 
   4   9  10       18.10       22.30      5.51 o 
   5   9  10      431.66      480.42     19.98 o 
  -4  10  10      139.19      133.67     13.27 o 
  -3  10  10        6.70        5.00      3.08 o 
  -2  10  10        0.22        5.08      2.68 o 
  -1  10  10        5.04        6.16      2.80 o 
   0  10  10       32.14       25.32      4.55 o 
   1  10  10      241.20      244.11     10.55 o 
   2  10  10       90.70       80.57     10.00 o 
   3  10  10       20.52       17.64     10.81 o 
   4  10  10      252.29      219.26     37.44 o 
   5  10  10       52.49       49.63      7.73 o 
  -3  11  10      111.08      118.23      6.96 o 
  -2  11  10        0.03        1.71      2.81 o 
  -1  11  10       28.52       19.86      3.59 o 
   0  11  10       58.14       63.01      6.51 o 
   1  11  10       42.01       51.82     13.40 o 
   2  11  10      553.26      585.67     18.29 o 
   3  11  10      270.86      255.21     54.87 o 
   4  11  10      315.17      317.23     18.48 o 
  -3  12  10        3.91       -0.20      3.24 o 
  -2  12  10        0.00       -0.39      2.94 o 
  -1  12  10        2.76        4.04      3.63 o 
   0  12  10      128.90      144.05     16.91 o 
   1  12  10       75.42       90.49      9.68 o 
   2  12  10        0.23        2.75      4.93 o 
   3  12  10      199.84      182.37     41.46 o 
   4  12  10        2.94        7.25      7.61 o 
  -2  13  10       34.62       34.89      7.03 o 
  -1  13  10       10.52       15.84      5.12 o 
   0  13  10        0.25        5.23      5.91 o 
   1  13  10       19.29       22.35      6.80 o 
   2  13  10      363.90      383.31     19.08 o 
   3  13  10       10.18        8.76      6.98 o 
  -1  14  10       10.58       14.06      7.77 o 
   0  14  10      227.08      244.53     19.49 o 
   1  14  10      106.89      124.17     12.21 o 
   2  14  10       39.10       31.29      8.40 o 
   0  -7  11       67.19       76.74     15.66 o 
   1  -7  11       12.09       10.91      6.17 o 
  -1  -6  11        6.85        7.91      6.51 o 
   0  -6  11        2.01        5.80      8.81 o 
   1  -6  11        6.72        9.24      5.00 o 
   2  -6  11      100.54       85.09      8.87 o 
   3  -6  11       56.04       62.12      7.16 o 
  -2  -5  11       37.84       49.80     11.58 o 
  -1  -5  11       14.20       10.51      7.97 o 
   0  -5  11        1.65       -1.43      7.12 o 
   1  -5  11       36.78       25.90      5.45 o 
   2  -5  11       15.17       10.99      4.84 o 
   3  -5  11      116.91      132.43     15.87 o 
  -3  -4  11       16.69       19.03      5.04 o 
  -2  -4  11       97.00      105.85     12.18 o 
  -1  -4  11       45.61       62.30     22.42 o 
   0  -4  11      105.48      109.70     14.41 o 
   1  -4  11       24.35       11.27      4.31 o 
   2  -4  11       95.01      117.34     10.94 o 
   3  -4  11       38.60       40.54      5.72 o 
   4  -4  11       81.07      115.81     12.04 o 
  -3  -3  11        9.92        7.07      4.02 o 
  -2  -3  11       88.31       83.33      7.44 o 
  -1  -3  11       13.67       11.11      4.12 o 
   0  -3  11      207.12      214.32     10.98 o 
   1  -3  11      234.55      217.21     11.45 o 
   2  -3  11      134.79      137.16     14.31 o 
   3  -3  11      310.28      311.77     19.00 o 
   4  -3  11       50.99       53.38      7.62 o 
  -4  -2  11        0.14       -1.56      3.90 o 
  -3  -2  11        0.67        3.36      3.61 o 
  -2  -2  11       55.34       58.89      5.89 o 
  -1  -2  11        5.48        5.45      3.39 o 
   0  -2  11       19.04       10.38      4.22 o 
   1  -2  11      179.26      179.62      8.07 o 
   2  -2  11       93.94      105.32      7.24 o 
   3  -2  11       35.82       36.58      8.07 o 
   4  -2  11      160.26      154.34     15.36 o 
   5  -2  11       62.07       63.14      7.90 o 
  -4  -1  11       28.89       25.55      4.97 o 
  -3  -1  11       33.78       35.57      5.08 o 
  -2  -1  11       46.79       46.59      5.25 o 
  -1  -1  11        1.05        3.08      3.04 o 
   0  -1  11      766.29      780.77     21.00 o 
   1  -1  11      152.40      140.70      7.91 o 
   2  -1  11       90.56       93.92      6.02 o 
   3  -1  11      232.87      212.33      8.98 o 
   4  -1  11        7.83       14.67      4.37 o 
   5  -1  11        0.34        1.97      6.00 o 
  -4   0  11       13.86       14.28      4.31 o 
  -3   0  11       34.54       29.28      4.81 o 
  -2   0  11      243.15      238.44      9.40 o 
  -1   0  11      382.16      368.84     10.09 o 
   0   0  11      131.63      137.45      9.61 o 
   1   0  11      965.35      965.89     18.47 o 
   2   0  11       84.27       86.57      4.96 o 
   3   0  11       14.44        9.62      3.04 o 
   4   0  11       78.52       68.24      6.18 o 
   5   0  11        6.69        8.89      5.29 o 
  -4   1  11        8.57        6.96      3.85 o 
  -3   1  11      314.89      319.32     11.39 o 
  -2   1  11        0.37        0.14      2.86 o 
  -1   1  11      700.21      727.33     13.61 o 
   0   1  11      780.35      811.30     14.88 o 
   1   1  11       33.08       33.11      3.18 o 
   2   1  11      556.35      532.52     11.48 o 
   3   1  11       25.70       17.45      3.27 o 
   4   1  11        1.98        3.80      3.25 o 
   5   1  11        3.98        4.63      4.39 o 
  -4   2  11       42.41       49.38      5.69 o 
  -3   2  11       17.37       17.18      4.07 o 
  -2   2  11      517.40      534.28     14.51 o 
  -1   2  11        0.61        0.80      2.22 o 
   0   2  11      545.09      537.66     11.19 o 
   1   2  11      754.25      756.47     12.81 o 
   2   2  11      268.83      257.65      8.54 o 
   3   2  11      135.21      120.45      6.25 o 
   4   2  11        3.38        5.44      3.59 o 
   5   2  11       11.38        5.32      4.04 o 
  -4   3  11       36.67       31.84      7.08 o 
  -3   3  11      122.28      119.52      7.51 o 
  -2   3  11       29.35       27.35      3.63 o 
  -1   3  11      771.81      762.33     15.43 o 
   0   3  11       12.15        9.19      2.18 o 
   1   3  11        4.85        3.11      1.84 o 
   2   3  11        5.07        8.28      2.55 o 
   3   3  11       20.55       22.12      3.22 o 
   4   3  11      186.83      156.61     11.59 o 
   5   3  11       78.59       73.49      9.79 o 
   6   3  11       25.61       47.73     12.01 o 
  -4   4  11       38.46       39.98      5.62 o 
  -3   4  11      109.85      121.48     18.45 o 
  -2   4  11      331.82      350.48      9.85 o 
  -1   4  11        0.23       -1.14      1.95 o 
   0   4  11      739.54      746.43     12.62 o 
   1   4  11     1042.08     1026.02     15.86 o 
   2   4  11      152.48      152.78      5.75 o 
   3   4  11       82.30       71.67      6.07 o 
   4   4  11        7.38       10.79      4.46 o 
   5   4  11      262.69      282.51     12.29 o 
   6   4  11      262.09      236.34     16.05 o 
  -4   5  11       28.88       29.27      4.53 o 
  -3   5  11        0.21        0.75      2.59 o 
  -2   5  11      158.48      155.87      6.83 o 
  -1   5  11       85.49       88.33      7.31 o 
   0   5  11       11.64       10.08      1.79 o 
   1   5  11      375.53      369.20      7.38 o 
   2   5  11       22.38       19.09      3.26 o 
   3   5  11      254.37      253.73      8.95 o 
   4   5  11       11.33       10.76      4.51 o 
   5   5  11       51.90       42.22      6.20 o 
   6   5  11       97.99       91.50     13.15 o 
  -4   6  11        9.11       12.47      4.33 o 
  -3   6  11       74.38       85.03      5.36 o 
  -2   6  11        0.03       -0.45      2.03 o 
  -1   6  11       17.85       27.13      4.05 o 
   0   6  11        0.31        1.49      1.77 o 
   1   6  11      206.94      196.02      5.21 o 
   2   6  11      655.34      668.23     13.13 o 
   3   6  11     1182.31     1183.74     28.30 o 
   4   6  11      200.84      191.26     10.76 o 
   5   6  11      224.57      217.06     18.29 o 
  -4   7  11       81.70       73.60      6.38 o 
  -3   7  11       28.66       26.31      3.91 o 
  -2   7  11       37.30       30.17      3.61 o 
  -1   7  11       54.78       55.45      5.17 o 
   0   7  11       57.09       61.96      3.97 o 
   1   7  11       30.24       31.40      3.80 o 
   2   7  11      281.20      267.84      9.74 o 
   3   7  11       39.22       45.28      5.39 o 
   4   7  11      852.57      807.14     23.28 o 
   5   7  11       53.70       53.29      6.92 o 
  -4   8  11        1.40        5.52      3.44 o 
  -3   8  11       64.05       64.66      5.27 o 
  -2   8  11       29.77       20.14      4.13 o 
  -1   8  11       18.02       14.39      2.84 o 
   0   8  11      142.47      125.78      5.85 o 
   1   8  11       32.56       33.82      3.98 o 
   2   8  11       21.15       22.17      4.65 o 
   3   8  11        3.55        0.93      3.15 o 
   4   8  11       15.24       30.66      6.55 o 
   5   8  11      141.82      137.27     10.30 o 
  -4   9  11       55.99       46.86      5.90 o 
  -3   9  11       35.51       33.92      4.29 o 
  -2   9  11        1.81        2.75      2.68 o 
  -1   9  11       39.40       29.94      4.74 o 
   0   9  11      128.90      127.82      7.19 o 
   1   9  11      436.05      415.34     17.27 o 
   2   9  11       27.03       30.26      5.30 o 
   3   9  11      708.07      684.68     31.42 o 
   4   9  11       48.08       53.91      7.86 o 
   5   9  11       82.61       84.90     14.83 o 
  -3  10  11        3.96        9.20      3.52 o 
  -2  10  11       31.99       25.86      3.90 o 
  -1  10  11      223.05      214.62      7.51 o 
   0  10  11       13.45       12.33      4.01 o 
   1  10  11      156.41      167.04     11.57 o 
   2  10  11      204.74      200.63     12.60 o 
   3  10  11       27.50       26.16      7.42 o 
   4  10  11       73.43       81.50      8.51 o 
   5  10  11       64.10       69.93      8.31 o 
  -3  11  11       17.24       20.14      4.24 o 
  -2  11  11       46.32       49.23      7.84 o 
  -1  11  11       57.23       59.57     12.78 o 
   0  11  11      231.53      242.67     11.70 o 
   1  11  11       22.21       38.14      7.02 o 
   2  11  11      157.26      166.96     10.08 o 
   3  11  11      110.34      119.52     14.63 o 
   4  11  11       45.59       62.05     10.93 o 
  -3  12  11       24.96       19.80      4.50 o 
  -2  12  11       82.23       80.29     10.67 o 
  -1  12  11       49.72       54.16      8.99 o 
   0  12  11        1.59        3.94      4.13 o 
   1  12  11      317.18      363.57     19.81 o 
   2  12  11        4.41       11.70      6.13 o 
   3  12  11       60.75       69.68     12.08 o 
   4  12  11       34.62       38.50      9.88 o 
  -2  13  11        8.80        9.30      5.56 o 
  -1  13  11      355.74      402.83     21.47 o 
   0  13  11      167.19      174.00     13.28 o 
   1  13  11        7.72        8.69      5.97 o 
   2  13  11      193.79      208.61     23.62 o 
   3  13  11        1.88        4.84      6.96 o 
  -1  14  11       13.99       20.07      8.37 o 
   0  14  11      197.44      248.43     15.40 o 
   1  14  11       35.53       35.56      8.59 o 
   2  14  11        1.20       10.00      9.60 o 
   0  -6  12       12.25       11.65     10.85 o 
   1  -6  12       26.47       18.83     11.03 o 
  -1  -5  12       47.01       34.41      9.39 o 
   0  -5  12        1.06        3.23      8.94 o 
   1  -5  12       75.67       82.64     14.89 o 
   2  -5  12      230.61      205.37     21.30 o 
   3  -5  12        6.16        6.02      6.37 o 
  -2  -4  12        1.62        0.51      4.47 o 
  -1  -4  12       42.84       57.17      9.13 o 
   0  -4  12      216.45      250.34     20.00 o 
   1  -4  12        6.95        4.16      4.31 o 
   2  -4  12       70.31       80.04      9.24 o 
   3  -4  12      176.27      197.20     14.53 o 
  -3  -3  12        4.83       13.19      5.00 o 
  -2  -3  12      230.24      239.94     18.04 o 
  -1  -3  12      116.49      116.69     11.35 o 
   0  -3  12       36.26       30.07      9.45 o 
   1  -3  12      594.00      609.83     18.58 o 
   2  -3  12        0.01        1.87      3.87 o 
   3  -3  12       48.17       41.13      6.59 o 
   4  -3  12        7.93       13.70      5.96 o 
  -3  -2  12       30.74       32.84      7.00 o 
  -2  -2  12        3.87        7.07      3.88 o 
  -1  -2  12      316.45      304.45     24.79 o 
   0  -2  12      161.96      164.82     11.24 o 
   1  -2  12       24.85       32.20      4.65 o 
   2  -2  12      161.17      169.31     21.98 o 
   3  -2  12        4.63        1.33      4.07 o 
   4  -2  12        0.40        0.29      4.60 o 
  -3  -1  12      110.22      109.81      9.11 o 
  -2  -1  12      167.54      176.33     10.91 o 
  -1  -1  12      410.50      413.93     13.02 o 
   0  -1  12      109.45      105.63      8.24 o 
   1  -1  12      183.98      189.31     10.15 o 
   2  -1  12       53.41       40.20      5.86 o 
   3  -1  12       10.48       17.17      4.87 o 
   4  -1  12        0.71        7.25      4.18 o 
   5  -1  12        0.17        2.61      4.58 o 
  -4   0  12      108.94      109.76     12.83 o 
  -3   0  12       58.33       49.73      6.99 o 
  -2   0  12      318.96      303.00     11.21 o 
  -1   0  12     1046.21     1043.55     22.84 o 
   0   0  12       87.61       95.46      6.47 o 
   1   0  12       66.58       67.27      4.96 o 
   2   0  12      110.42       93.06      8.82 o 
   3   0  12       19.56       18.07      4.08 o 
   4   0  12       51.62       47.37      7.41 o 
   5   0  12       59.94       53.84      7.60 o 
  -4   1  12        0.00        7.05      4.29 o 
  -3   1  12      100.34      114.02     10.59 o 
  -2   1  12       97.58       98.44      7.16 o 
  -1   1  12      134.80      144.49      7.80 o 
   0   1  12       24.26       27.54      4.13 o 
   1   1  12        8.76        9.51      2.50 o 
   2   1  12       75.53       64.90      4.69 o 
   3   1  12      103.43       76.48      5.72 o 
   4   1  12        0.22       -0.96      3.20 o 
   5   1  12      205.51      196.36     11.53 o 
  -4   2  12       35.77       28.84      5.32 o 
  -3   2  12        0.19       -1.14      3.27 o 
  -2   2  12      204.74      208.55      9.36 o 
  -1   2  12        0.35        1.43      2.49 o 
   0   2  12      810.39      852.25     17.24 o 
   1   2  12       51.12       58.56      4.04 o 
   2   2  12        1.15        0.72      2.32 o 
   3   2  12       50.65       43.42      4.37 o 
   4   2  12      268.06      248.44     15.42 o 
   5   2  12        6.98        9.46      4.63 o 
  -4   3  12       62.86       62.77      9.13 o 
  -3   3  12      298.34      300.16     14.31 o 
  -2   3  12        9.37        5.81      3.41 o 
  -1   3  12      756.25      788.51     16.33 o 
   0   3  12       41.80       44.72      3.50 o 
   1   3  12       14.02       16.67      2.74 o 
   2   3  12      105.68      102.04      5.49 o 
   3   3  12        0.01        1.79      2.41 o 
   4   3  12      104.30       92.48      7.47 o 
   5   3  12      414.79      450.68     14.88 o 
  -4   4  12        1.06        0.15      4.38 o 
  -3   4  12       65.29       58.55      7.72 o 
  -2   4  12        2.91        4.16      2.70 o 
  -1   4  12       94.73       94.47      5.56 o 
   0   4  12      607.24      615.73     12.52 o 
   1   4  12      421.32      397.59     10.44 o 
   2   4  12      148.50      142.92      8.69 o 
   3   4  12      123.55      121.24      7.04 o 
   4   4  12       88.41       89.05      8.24 o 
   5   4  12       28.37       25.85      5.42 o 
  -4   5  12      186.20      178.54      9.61 o 
  -3   5  12        1.05        0.98      3.43 o 
  -2   5  12       40.87       40.66      4.40 o 
  -1   5  12      139.83      137.50      7.03 o 
   0   5  12        0.56        3.16      2.06 o 
   1   5  12      131.52      128.54      4.84 o 
   2   5  12      230.28      248.06      8.65 o 
   3   5  12        1.52        2.39      3.06 o 
   4   5  12      320.04      348.31     14.38 o 
   5   5  12       86.88       84.83      8.32 o 
  -4   6  12       15.01       18.26      4.90 o 
  -3   6  12       81.56       83.89      5.91 o 
  -2   6  12       85.19       88.50      5.92 o 
  -1   6  12       90.49       71.29      5.28 o 
   0   6  12       45.66       54.18      4.67 o 
   1   6  12       35.25       34.32      2.98 o 
   2   6  12       24.68       28.37      3.48 o 
   3   6  12      316.56      312.33     13.42 o 
   4   6  12        7.27        3.76      4.46 o 
   5   6  12      222.38      223.05     12.08 o 
  -4   7  12       61.44       58.71      6.11 o 
  -3   7  12        3.18        6.95      3.22 o 
  -2   7  12        1.02       -1.25      2.53 o 
  -1   7  12       23.69       24.99      3.74 o 
   0   7  12       16.27       18.72      3.53 o 
   1   7  12       63.31       63.17      4.63 o 
   2   7  12       41.79       40.79      5.32 o 
   3   7  12       39.93       41.63      5.10 o 
   4   7  12      265.59      262.22     16.01 o 
   5   7  12        0.77        0.61      4.95 o 
  -4   8  12       15.17        9.61      4.20 o 
  -3   8  12       10.19        8.27      3.35 o 
  -2   8  12       52.42       47.32      4.54 o 
  -1   8  12       21.20       24.35      3.82 o 
   0   8  12      282.99      294.62     10.73 o 
   1   8  12       66.27       59.19      6.01 o 
   2   8  12       95.29      103.07     10.51 o 
   3   8  12       56.73       62.23      6.28 o 
   4   8  12       50.67       61.31     12.24 o 
   5   8  12      148.83      154.81     10.85 o 
  -3   9  12       18.96       16.55      3.78 o 
  -2   9  12      129.37      137.66      8.92 o 
  -1   9  12       23.53       25.10      3.57 o 
   0   9  12       58.21       82.73      7.55 o 
   1   9  12      571.68      552.90     21.12 o 
   2   9  12       28.34       26.90      5.39 o 
   3   9  12      288.78      273.81     12.86 o 
   4   9  12       54.33       46.84      7.26 o 
   5   9  12        4.45        7.08      5.67 o 
  -3  10  12        0.55        0.23      3.22 o 
  -2  10  12        0.02        0.89      2.94 o 
  -1  10  12      268.45      278.53     12.51 o 
   0  10  12        0.02        1.70      4.86 o 
   1  10  12      236.15      223.44     13.17 o 
   2  10  12      677.62      678.38     30.32 o 
   3  10  12       35.67       44.55     10.82 o 
   4  10  12       22.47       26.43      7.46 o 
  -3  11  12      195.43      193.95      8.86 o 
  -2  11  12       52.96       47.49      5.04 o 
  -1  11  12        1.32        6.09      4.59 o 
   0  11  12      129.21      144.68     16.44 o 
   1  11  12       41.36       52.40     14.67 o 
   2  11  12      123.59      116.47     11.67 o 
   3  11  12        7.75        7.68      6.92 o 
   4  11  12       15.79       19.46      6.11 o 
  -2  12  12      120.19      120.88      8.09 o 
  -1  12  12       96.90      111.35     16.53 o 
   0  12  12       16.34       17.13      8.97 o 
   1  12  12      299.46      269.60     15.51 o 
   2  12  12      136.19      130.35     12.73 o 
   3  12  12       33.32       31.38      8.98 o 
  -1  13  12       78.13       94.06     17.43 o 
   0  13  12      264.32      286.89     22.84 o 
   1  13  12       12.80        5.63      5.64 o 
   2  13  12       77.00       86.74     11.28 o 
   3  13  12      128.87      112.77     13.31 o 
   0  14  12      168.97      167.23     19.60 o 
   1  14  12        4.80        1.81      6.23 o 
   1  -5  13       10.41       15.22     10.66 o 
  -1  -4  13        4.96       11.86      7.07 o 
   0  -4  13      220.33      236.33     20.42 o 
   1  -4  13        3.89        9.95      9.29 o 
   2  -4  13        5.94        5.15      5.04 o 
  -2  -3  13        7.31        4.32      4.87 o 
  -1  -3  13       26.94       40.80      8.48 o 
   0  -3  13        0.04        1.43      7.71 o 
   1  -3  13       10.41       19.36      9.75 o 
   2  -3  13        0.06        2.02      4.23 o 
   3  -3  13        0.09       -4.10      4.48 o 
  -2  -2  13      376.81      363.76     13.25 o 
  -1  -2  13       67.60       82.06      9.99 o 
   0  -2  13      135.00      150.66     16.89 o 
   1  -2  13       24.25       21.08      7.18 o 
   2  -2  13        0.26       -0.52      4.13 o 
   3  -2  13       10.63       13.56      5.35 o 
   4  -2  13        2.40        6.37      5.22 o 
  -3  -1  13       59.38       64.29      7.56 o 
  -2  -1  13      148.28      155.74     12.56 o 
  -1  -1  13       10.11        5.57      5.32 o 
   0  -1  13      156.77      130.21     11.17 o 
   1  -1  13       96.21       88.20      8.37 o 
   2  -1  13        8.27        9.25      3.97 o 
   3  -1  13       69.32       69.47     12.45 o 
   4  -1  13       63.49       70.15      8.29 o 
  -3   0  13       59.18       65.48      6.93 o 
  -2   0  13      131.26      131.42     12.75 o 
  -1   0  13        4.04        8.77      4.27 o 
   0   0  13        5.80        2.58      3.98 o 
   1   0  13       26.78       24.66      4.87 o 
   2   0  13       10.23       13.25      3.91 o 
   3   0  13       84.84       80.15      6.28 o 
   4   0  13      185.08      181.54     10.01 o 
  -3   1  13       90.62      116.02      8.28 o 
  -2   1  13      114.73      118.34      7.94 o 
  -1   1  13        2.99        8.59      3.50 o 
   0   1  13       89.65       93.91      7.67 o 
   1   1  13       28.31       20.44      5.97 o 
   2   1  13       36.18       38.10      4.60 o 
   3   1  13       88.49       92.06     10.26 o 
   4   1  13      110.58      117.92      9.96 o 
   5   1  13      170.49      176.91     12.17 o 
  -3   2  13        0.38       -0.35      3.61 o 
  -2   2  13      107.61      103.48      7.52 o 
  -1   2  13       23.53       28.16      7.81 o 
   0   2  13       50.79       51.15      5.13 o 
   1   2  13        0.89        3.32      3.14 o 
   2   2  13        7.19        6.26      2.74 o 
   3   2  13       91.06       80.88      5.97 o 
   4   2  13      269.25      270.22     12.72 o 
   5   2  13       48.62       40.97      6.43 o 
  -4   3  13       28.16       22.59      5.25 o 
  -3   3  13       98.02       95.25      9.08 o 
  -2   3  13       10.70       10.31      3.95 o 
  -1   3  13      125.63      115.59      7.85 o 
   0   3  13       15.30       15.68      3.88 o 
   1   3  13        0.20        3.73      3.09 o 
   2   3  13      203.57      200.53      9.23 o 
   3   3  13      155.88      166.74      9.34 o 
   4   3  13        1.76        1.21      4.10 o 
   5   3  13      450.51      512.21     16.56 o 
  -4   4  13        4.26        6.78      4.41 o 
  -3   4  13        0.46        2.92      3.71 o 
  -2   4  13        3.96        7.76      3.67 o 
  -1   4  13        7.26        5.90      2.99 o 
   0   4  13       74.97       79.52      5.84 o 
   1   4  13       95.26      103.40      8.24 o 
   2   4  13        9.44        8.16      3.17 o 
   3   4  13      443.23      463.27     13.14 o 
   4   4  13       25.37       15.31      4.87 o 
   5   4  13        8.26        9.89      4.86 o 
  -4   5  13       40.00       43.34      6.64 o 
  -3   5  13        6.53        6.22      4.01 o 
  -2   5  13        1.24        5.59      3.14 o 
  -1   5  13      153.38      148.90      7.19 o 
   0   5  13      158.86      165.61      7.67 o 
   1   5  13      186.44      174.52      6.27 o 
   2   5  13      553.77      542.73     13.77 o 
   3   5  13       47.40       31.43      4.77 o 
   4   5  13      555.41      532.09     28.00 o 
   5   5  13        0.09        1.80      8.17 o 
  -4   6  13       19.78       21.73      5.35 o 
  -3   6  13       15.83       15.56      4.69 o 
  -2   6  13        0.26        1.96      3.00 o 
  -1   6  13       16.94       12.30      3.39 o 
   0   6  13      389.72      390.73     24.44 o 
   1   6  13        5.19        3.80      2.39 o 
   2   6  13       32.92       29.70      3.77 o 
   3   6  13      341.92      346.56     11.83 o 
   4   6  13      242.89      252.00     13.30 o 
   5   6  13      308.09      295.13     24.11 o 
  -3   7  13        0.02        1.12      3.14 o 
  -2   7  13        1.57       -0.49      2.87 o 
  -1   7  13      308.85      330.27     10.23 o 
   0   7  13       16.42       14.69      4.15 o 
   1   7  13       44.40       43.23      7.26 o 
   2   7  13      240.83      217.88      8.58 o 
   3   7  13       55.86       52.89      6.19 o 
   4   7  13       53.47       76.16      8.37 o 
   5   7  13       15.18       12.09      5.96 o 
  -3   8  13       52.94       36.49      7.33 o 
  -2   8  13      109.15      119.24      7.16 o 
  -1   8  13      212.30      196.12     11.73 o 
   0   8  13      836.21      843.73     19.43 o 
   1   8  13      427.62      406.00     12.55 o 
   2   8  13      349.91      330.80     12.82 o 
   3   8  13      117.70      117.34     11.83 o 
   4   8  13       42.31       49.91      7.61 o 
   5   8  13       18.61       19.12      6.24 o 
  -3   9  13        6.40        4.22      3.45 o 
  -2   9  13      284.77      279.54     10.17 o 
  -1   9  13       32.88       25.93      7.05 o 
   0   9  13      118.29      114.99     11.98 o 
   1   9  13      542.98      580.96     22.34 o 
   2   9  13        5.69        7.24      4.58 o 
   3   9  13        1.11        4.61      4.41 o 
   4   9  13       10.31       15.01      5.88 o 
  -3  10  13        7.48       10.39      4.01 o 
  -2  10  13       31.25       29.71      4.37 o 
  -1  10  13       80.18       80.24     11.02 o 
   0  10  13      390.55      424.88     26.92 o 
   1  10  13       10.58       16.72      6.00 o 
   2  10  13        4.29        8.48      5.78 o 
   3  10  13        1.04        9.83      5.06 o 
   4  10  13       16.18       16.33      6.02 o 
  -2  11  13      176.53      164.80      8.08 o 
  -1  11  13       49.51       48.47      8.14 o 
   0  11  13      176.15      199.33     18.44 o 
   1  11  13      240.18      239.54     14.45 o 
   2  11  13        9.23        8.09      6.22 o 
   3  11  13       23.69       14.73      7.33 o 
   4  11  13       22.26       26.58      6.61 o 
  -2  12  13      183.59      205.92     18.27 o 
  -1  12  13      443.23      478.39     22.71 o 
   0  12  13       11.80       19.07      9.15 o 
   1  12  13        2.15        3.15      5.79 o 
   2  12  13      106.01      112.63     12.38 o 
   3  12  13        0.05        0.75      6.77 o 
  -1  13  13      126.89      152.14     14.52 o 
   0  13  13       47.62       66.95     13.92 o 
   1  13  13        1.34        2.70      5.45 o 
   2  13  13       16.95       18.83      8.23 o 
  -1  -3  14      253.03      281.64     14.51 o 
   0  -3  14        2.48        3.04      8.40 o 
   1  -3  14        1.18        1.47      8.24 o 
   2  -3  14        1.68        0.39      6.47 o 
  -1  -2  14        4.06        3.99      4.75 o 
   0  -2  14       95.16       88.70     14.43 o 
   1  -2  14        1.72       -2.42      7.26 o 
   2  -2  14        8.77       13.83      5.17 o 
   3  -2  14       57.83       51.02      7.57 o 
  -2  -1  14      288.29      293.27     13.83 o 
  -1  -1  14       74.66       75.20      8.18 o 
   0  -1  14       15.93        3.50      7.26 o 
   1  -1  14        8.55        7.86      7.98 o 
   2  -1  14       12.43        7.77      4.29 o 
   3  -1  14      101.39       86.94      8.78 o 
  -2   0  14       18.30       18.58      5.07 o 
  -1   0  14        8.31        8.77      4.44 o 
   0   0  14       48.67       42.26     10.19 o 
   1   0  14        2.06        0.48      5.08 o 
   2   0  14      120.65       96.83      7.47 o 
   3   0  14      136.36      131.26     15.38 o 
   4   0  14      115.54      100.85      8.35 o 
  -3   1  14        4.98        3.93      4.35 o 
  -2   1  14       15.19       19.28      4.90 o 
  -1   1  14      127.75      136.92      9.66 o 
   0   1  14      338.58      320.84     21.00 o 
   1   1  14        8.24        4.81      3.97 o 
   2   1  14       24.78       21.40      4.44 o 
   3   1  14      155.55      169.02      8.56 o 
   4   1  14      240.73      205.47     16.84 o 
  -3   2  14       24.57       30.25      5.95 o 
  -2   2  14        9.30        2.43      3.71 o 
  -1   2  14      221.75      218.22     17.00 o 
   0   2  14      125.57      122.47      7.67 o 
   1   2  14      637.60      669.31     32.63 o 
   2   2  14      295.99      314.66      9.35 o 
   3   2  14       61.38       54.99      7.64 o 
   4   2  14      300.27      293.94     13.56 o 
  -3   3  14       27.13       24.78      8.97 o 
  -2   3  14       15.51       19.37      4.75 o 
  -1   3  14        8.48        3.36      3.48 o 
   0   3  14       84.32       74.44      6.20 o 
   1   3  14      336.07      318.66     11.30 o 
   2   3  14      197.50      203.84     11.19 o 
   3   3  14      386.61      351.50     13.01 o 
   4   3  14        0.51       -0.61      4.22 o 
  -3   4  14        7.25        4.87      4.35 o 
  -2   4  14      164.53      159.73     14.69 o 
  -1   4  14      444.15      440.27     12.23 o 
   0   4  14      415.65      388.05     12.19 o 
   1   4  14      311.19      301.08     10.45 o 
   2   4  14      186.99      159.55      6.72 o 
   3   4  14      124.33      138.24     14.96 o 
   4   4  14      155.33      161.82     17.72 o 
  -3   5  14        0.50       -1.85      4.06 o 
  -2   5  14       41.48       39.47      5.78 o 
  -1   5  14       41.02       48.71      4.95 o 
   0   5  14      139.17      154.65     11.70 o 
   1   5  14        2.52        1.74      2.93 o 
   2   5  14      499.70      504.91     14.40 o 
   3   5  14      174.91      159.03     10.87 o 
   4   5  14      145.05      146.67     15.03 o 
  -3   6  14        0.19        0.25      4.17 o 
  -2   6  14      345.80      348.40     11.60 o 
  -1   6  14      128.11      123.19      7.02 o 
   0   6  14        1.20        2.05      3.07 o 
   1   6  14      128.02      124.25      6.93 o 
   2   6  14       17.99       14.80      3.36 o 
   3   6  14      116.83      131.33     10.21 o 
   4   6  14      159.14      143.92     10.90 o 
  -3   7  14      215.76      206.55     17.04 o 
  -2   7  14       31.32       27.43      4.60 o 
  -1   7  14      422.91      411.90     13.19 o 
   0   7  14      294.02      326.22     11.22 o 
   1   7  14      142.21      131.47     13.40 o 
   2   7  14       28.04       25.03      5.77 o 
   3   7  14        5.73        9.23      4.95 o 
   4   7  14        2.52        9.87      5.60 o 
  -3   8  14      161.49      159.59      8.75 o 
  -2   8  14      232.96      269.68     10.27 o 
  -1   8  14        0.43        0.54      3.33 o 
   0   8  14      175.63      219.16     11.90 o 
   1   8  14      179.80      161.14     10.06 o 
   2   8  14      164.53      163.46     27.24 o 
   3   8  14       30.74       30.94      6.74 o 
   4   8  14        0.52        2.62      5.14 o 
  -3   9  14        0.51        0.02      3.81 o 
  -2   9  14       21.48       19.99      4.44 o 
  -1   9  14      290.62      316.33     14.18 o 
   0   9  14        3.59       -0.86      4.90 o 
   1   9  14       36.97       50.26      8.67 o 
   2   9  14        2.24       -0.34      4.30 o 
   3   9  14        8.55        9.37      5.54 o 
   4   9  14       38.84       57.21      8.43 o 
  -2  10  14       33.87       29.33      5.07 o 
  -1  10  14        0.18       -1.64      4.33 o 
   0  10  14      133.96      148.44     17.21 o 
   1  10  14        0.02        3.92      7.63 o 
   2  10  14       41.47       41.88      7.09 o 
   3  10  14        0.04       -0.60      4.64 o 
   4  10  14       20.14       14.95      6.44 o 
  -2  11  14      356.09      433.75     17.85 o 
  -1  11  14       87.69       79.88     12.21 o 
   0  11  14       16.68       30.76     10.61 o 
   1  11  14       40.60       56.82     12.80 o 
   2  11  14       23.36       33.01      8.46 o 
   3  11  14        0.91        2.17      5.33 o 
  -1  12  14       82.88       73.53     12.52 o 
   0  12  14        0.03       12.29      8.66 o 
   1  12  14        1.52       -1.79      7.32 o 
   2  12  14        0.36       -4.47      5.95 o 
   0  13  14       83.44      102.30     16.88 o 
   1  13  14        0.20       10.69      9.17 o 
   0  -2  15        2.76        9.80      9.35 o 
   1  -2  15       12.15       18.70     10.13 o 
  -1  -1  15      108.62       99.79      9.78 o 
   0  -1  15        0.00       -4.76      7.66 o 
   1  -1  15      126.45      121.42     16.22 o 
   2  -1  15      138.97      135.95     32.62 o 
  -1   0  15       12.84        9.93      5.22 o 
   0   0  15      122.68      155.13     17.30 o 
   1   0  15        6.15        9.65      8.34 o 
   2   0  15      221.38      237.85     16.98 o 
   3   0  15      288.06      322.44     15.06 o 
  -2   1  15        1.03       -0.98      4.69 o 
  -1   1  15      108.02      109.06     11.17 o 
   0   1  15       60.66       79.40     13.27 o 
   1   1  15      158.67      169.16     17.07 o 
   2   1  15       13.26       12.72      5.41 o 
   3   1  15      137.12      125.42      7.94 o 
  -2   2  15       65.81       67.67      8.25 o 
  -1   2  15       63.38       72.77      7.90 o 
   0   2  15      401.34      394.64     17.63 o 
   1   2  15       50.85       68.22     22.22 o 
   2   2  15      371.25      409.10     15.82 o 
   3   2  15       50.92       48.94      6.64 o 
   4   2  15       24.06       24.43      5.99 o 
  -2   3  15       33.23       26.88      5.58 o 
  -1   3  15        0.05        6.49      4.49 o 
   0   3  15       41.57       54.96      6.78 o 
   1   3  15      364.29      349.69     14.13 o 
   2   3  15       37.73       40.80      6.53 o 
   3   3  15      136.69      120.74      8.94 o 
   4   3  15        1.30        4.40      4.81 o 
  -2   4  15       46.13       50.05      7.05 o 
  -1   4  15      187.81      193.97     17.70 o 
   0   4  15       25.85       23.19      5.16 o 
   1   4  15      111.79      124.63      8.22 o 
   2   4  15      168.76      158.16      8.74 o 
   3   4  15        0.33        2.24      4.43 o 
   4   4  15       11.71       11.30      5.12 o 
  -2   5  15      145.26      146.91     18.50 o 
  -1   5  15       29.58       28.95      5.14 o 
   0   5  15       88.89       94.29      7.90 o 
   1   5  15       27.76       15.86      6.54 o 
   2   5  15       17.40       18.41      7.37 o 
   3   5  15      116.24      117.79      8.82 o 
   4   5  15        0.11        6.94      4.72 o 
  -2   6  15       78.38       91.75      9.25 o 
  -1   6  15      145.26      146.73      8.81 o 
   0   6  15        0.14        0.05      3.60 o 
   1   6  15      239.59      226.55     11.78 o 
   2   6  15       24.69       20.76      5.36 o 
   3   6  15        1.52        0.02      4.90 o 
   4   6  15       84.47       94.08      9.81 o 
  -2   7  15        4.66        1.10      3.57 o 
  -1   7  15      208.53      216.31     10.10 o 
   0   7  15      312.35      303.33     16.18 o 
   1   7  15       92.38       85.51     19.19 o 
   2   7  15        1.24        3.54      4.89 o 
   3   7  15       25.06       25.64      6.41 o 
   4   7  15       32.92       33.62      7.50 o 
  -2   8  15       54.77       57.33      6.03 o 
  -1   8  15        3.78        5.66      4.05 o 
   0   8  15      123.82      112.39     10.97 o 
   1   8  15        1.15       -1.89      4.93 o 
   2   8  15       38.98       43.31      7.09 o 
   3   8  15      126.91      140.08     11.51 o 
   4   8  15       21.88       28.61      7.42 o 
  -2   9  15       22.55       17.73      6.27 o 
  -1   9  15      154.83      154.35     16.87 o 
   0   9  15       21.60       28.19      8.94 o 
   1   9  15       17.02       16.05      9.78 o 
   2   9  15        1.72        4.03      5.05 o 
   3   9  15        0.16       -1.32      5.24 o 
  -2  10  15       83.54       66.85     10.45 o 
  -1  10  15       19.48       19.00      6.72 o 
   0  10  15        4.12       18.17      9.26 o 
   1  10  15       30.00       33.83     11.26 o 
   2  10  15       13.61       13.01      6.44 o 
   3  10  15      387.27      399.27     17.29 o 
  -1  11  15        3.29        0.35      4.99 o 
   0  11  15       10.15       12.71      8.91 o 
   1  11  15       18.85       14.28      9.77 o 
   2  11  15        1.87       -1.12      4.86 o 
   0  12  15       13.04       35.17     12.19 o 
   1  12  15        0.86       -6.63      7.44 o 
   0   0  16      135.40      133.87     22.99 o 
   1   0  16        8.18       10.43      8.88 o 
   2   0  16        0.67        8.46      6.89 o 
  -1   1  16      102.22      115.03     19.59 o 
   0   1  16        3.94        7.19      5.62 o 
   1   1  16      499.04      518.98     29.47 o 
   2   1  16        0.59        3.65      5.50 o 
  -1   2  16      109.24      112.92     10.07 o 
   0   2  16       81.68      102.42     10.65 o 
   1   2  16       21.54       29.23      9.56 o 
   2   2  16      114.27       90.90      9.21 o 
   3   2  16        0.02        1.40      4.77 o 
  -1   3  16        0.95        4.42      4.68 o 
   0   3  16       69.42       67.21     11.12 o 
   1   3  16       20.37       27.34      7.36 o 
   2   3  16       12.00       15.67      5.86 o 
   3   3  16       13.99       16.74      5.74 o 
  -2   4  16        9.24       15.17      5.87 o 
  -1   4  16       53.99       65.77      7.98 o 
   0   4  16      176.11      179.81     17.91 o 
   1   4  16       25.16       21.20      5.41 o 
   2   4  16       64.69       78.52     23.54 o 
   3   4  16       67.35       77.86      8.97 o 
  -2   5  16      214.08      209.88     23.96 o 
  -1   5  16       36.86       45.95      7.23 o 
   0   5  16       70.76       75.52      7.64 o 
   1   5  16        0.01       -0.63      3.35 o 
   2   5  16        0.11        1.62      6.40 o 
   3   5  16        0.03        6.33      5.12 o 
  -2   6  16       95.52       75.32      8.81 o 
  -1   6  16      264.64      259.11     12.54 o 
   0   6  16        2.43        3.98      4.38 o 
   1   6  16       12.38        9.64      5.79 o 
   2   6  16      149.63      178.37     11.50 o 
   3   6  16        6.85        8.69      5.33 o 
  -2   7  16       84.97       84.93      9.47 o 
  -1   7  16       46.41       52.03      6.45 o 
   0   7  16        5.52        6.24      4.09 o 
   1   7  16        7.78       15.15      7.15 o 
   2   7  16        1.53        2.89      6.27 o 
   3   7  16      176.45      163.29     12.24 o 
  -1   8  16       43.78       51.01      6.56 o 
   0   8  16        0.10       -5.10      7.16 o 
   1   8  16      149.54      139.31     12.44 o 
   2   8  16       51.36       61.48     10.31 o 
   3   8  16       21.93       30.73      7.45 o 
  -1   9  16       15.88       16.69      6.32 o 
   0   9  16       15.19        8.81      6.78 o 
   1   9  16       52.42       85.54     15.69 o 
   2   9  16      293.07      302.99     18.69 o 
   3   9  16       50.69       62.92      9.08 o 
  -1  10  16       17.33       24.03      6.91 o 
   0  10  16        4.21        4.78      8.82 o 
   1  10  16        1.89       11.69      9.99 o 
   2  10  16        0.01       -3.61      5.89 o 
   0  11  16        7.56        8.90      9.00 o 
   1  11  16       29.57       20.30     11.21 o 
   1   2  17       54.99       38.28     11.24 o 
   0   3  17       48.23       56.59      9.00 o 
   1   3  17        1.00        3.26      5.33 o 
   2   3  17       20.11       18.16      6.50 o 
   0   4  17        0.03       -1.41      4.91 o 
   1   4  17       14.91       14.31      5.39 o 
   2   4  17        9.28        1.38      7.77 o 
  -1   5  17       44.81       42.64      7.42 o 
   0   5  17        5.97        3.51      5.25 o 
   1   5  17        7.23        2.32      4.47 o 
   2   5  17        3.07       -1.14      4.83 o 
  -1   6  17        6.63        2.64      5.15 o 
   0   6  17       47.57       50.08     13.22 o 
   1   6  17        1.15        2.61      5.89 o 
   2   6  17      172.77      168.07     12.03 o 
   0   7  17      117.16       91.21     13.17 o 
   1   7  17       18.13       19.09      7.29 o 
   2   7  17       46.58       54.82     10.99 o 
   0   8  17       29.17       44.00     10.93 o 
   1   8  17       54.81       51.39      9.37 o 
   2   8  17       58.83       40.45      9.92 o 
   0   9  17       16.40        8.31      7.16 o 
   1   9  17        4.79        5.82     10.40 o 
                                                 
